# Supplementary material for: Dineodymium(III) ditungstate(VI), Nd2W2O9
Source: Acta Crystallogr Sect E Struct Rep Online. 2008 May 3;64(Pt 6):i29. doi: 10.1107/S1600536808009914 (PMC2961361; doi:10.1107/S1600536808009914)
Supplement: Supplementary file 1 [file e-64-00i29-sup1.cif]

##############################################################################
###                                                                        ###
###        Electronic paper (Acta Crystallographica Section E)             ###
###                                                                        ###
##############################################################################
#                                                                            #
# This CIF contains the data in a paper accepted for publication in Acta     #
# Crystallographica Section E. It conforms to the requirements of Notes      #
# for Authors for Section E, and has been peer reviewed under the auspices   #
# of the IUCr Commission on Journals.                                        #
#                                                                            #
# Full details of the Crystallographic Information File format               #
# are given in the paper "The Crystallographic Information File (CIF):       #
# a New Standard Archive File for Crystallography" by S. R. Hall, F. H.      #
# Allen and I. D. Brown [Acta Cryst. (1991), A47, 655-685].                  #
#                                                                            #
# The current version of the core CIF dictionary is obtainable from          #
# ftp://ftp.iucr.org/pub/cif_core.dic. The current version number is 2.4.    #
#                                                                            #
# Software is freely available for graphical display of the structure(s) in  #
# this CIF.  For information consult the CIF home page http://www.iucr.org/  #
# cif/home.html                                                              #
#                                                                            #
# This file may be used for bona fide research purposes within the           #
# scientific community so long as proper attribution is given to the journal # 
# article from which it was obtained.                                        #
#                                                                            #
##############################################################################
                                             
data_I
_audit_creation_method     SHELXL-97
_chemical_name_systematic
;
Dineodymium(III) ditungstate(VI)
;
_chemical_name_common     'Neodymium tungstate'
_chemical_formula_moiety     'Nd2 O9 W2'
_chemical_formula_sum     'Nd2 O9 W2'
_chemical_formula_iupac     'Nd2 W2 O9'
_chemical_formula_weight     800.17
_chemical_melting_point     ?
_symmetry_cell_setting     monoclinic
_symmetry_space_group_name_H-M     'P 21/c'
_space_group_name_Hall     '-P 2ybc'
_cell_length_a     7.6501(11)
_cell_length_b     9.8547(10)
_cell_length_c     9.2326(13)
_cell_angle_alpha     90.00
_cell_angle_beta     107.538(11)
_cell_angle_gamma     90.00
_cell_volume     663.69(15)
_cell_formula_units_Z     4
_cell_measurement_reflns_used     25
_cell_measurement_theta_min     20.08
_cell_measurement_theta_max     27.63
_cell_measurement_temperature     290.0(10)
_exptl_crystal_description     prism
_exptl_crystal_colour     'light purple'
_exptl_crystal_size_max     0.25
_exptl_crystal_size_mid     0.15
_exptl_crystal_size_min     0.13
_exptl_crystal_density_diffrn     8.008
_exptl_crystal_density_meas     ?
_exptl_crystal_density_method     'not measured'
_exptl_crystal_F_000     1360
_exptl_absorpt_coefficient_mu     49.959
_exptl_absorpt_correction_type     numerical
_exptl_absorpt_process_details
;
[X-SHAPE (Stoe & Cie, 1999) and X-RED (Stoe & Cie, 2001)]
;
_exptl_absorpt_correction_T_min     0.0800
_exptl_absorpt_correction_T_max     0.4690
_exptl_special_details
;
A suitable single-crystal was carefully selected under a polarizing microscope
and mounted in a glass capillary. The scattering intensities were collected on
an imaging plate diffractometer (<i>IPDS</i> II, Stoe & Cie) equipped with a
fine focus sealed tube X-ray source (Mo K\a, \l = 0.71073 \%A) operating at 50
kV and 30 mA. Intensity data for the title compound were collected at room
temperature by \w-scans in 180 frames (0 < \w < 180\%; \f = 0\% and 90\%, \D\w
= 2\%, exposure time of 10 min) in the 2\Q range 2.29 to 59.53\%. Structure
solution and refinement were carried out using the programs <i>SIR92</i>
(Altomare <i>et al.</i>, 1993) and <i>SHELXL97</i> (Sheldrick, 2008). A
numerical absorption correction (<i>X-RED</i> (Stoe & Cie, 2001) was applied
after optimization of the crystal shape (<i>X-SHAPE</i> (Stoe & Cie, 1999)).
The last cycles of refinement included atomic positions and anisotropic
parameters for all atoms. The final difference maps were free of any
chemically significant features. The refinement was based on F^2^ for ALL
reflections.
;
_diffrn_ambient_temperature     290.0(10)
_diffrn_radiation_type     MoK\a
_diffrn_radiation_wavelength     0.71073
_diffrn_radiation_source     'fine-focus sealed tube'
_diffrn_radiation_monochromator     graphite
_diffrn_measurement_device_type     'Stoe IPDSII'
_diffrn_measurement_method     '\w and \f'
_diffrn_detector_area_resol_mean     ?
_diffrn_reflns_number     15723
_diffrn_reflns_av_R_equivalents     0.0881
_diffrn_reflns_av_sigmaI/netI     0.0392
_diffrn_reflns_theta_min     2.79
_diffrn_reflns_theta_max     32.17
_diffrn_reflns_theta_full     32.17
_diffrn_measured_fraction_theta_max     0.995
_diffrn_measured_fraction_theta_full     0.995
_diffrn_reflns_limit_h_min     -11
_diffrn_reflns_limit_h_max     11
_diffrn_reflns_limit_k_min     -14
_diffrn_reflns_limit_k_max     14
_diffrn_reflns_limit_l_min     -13
_diffrn_reflns_limit_l_max     13
_diffrn_standards_number     ?
_diffrn_standards_interval_count     ?
_diffrn_standards_interval_time     ?
_diffrn_standards_decay_%     ?
_refine_special_details
;
;
_reflns_number_total     2330
_reflns_number_gt     2072
_reflns_threshold_expression     I>2\s(I)
_refine_ls_structure_factor_coef     Fsqd
_refine_ls_matrix_type     full
_refine_ls_R_factor_all     0.0426
_refine_ls_R_factor_gt     0.0369
_refine_ls_wR_factor_gt     0.0893
_refine_ls_wR_factor_ref     0.0926
_refine_ls_goodness_of_fit_ref     1.094
_refine_ls_restrained_S_all     1.094
_refine_ls_number_reflns     2330
_refine_ls_number_parameters     119
_refine_ls_number_restraints     0
_refine_ls_weighting_scheme     calc
_refine_ls_weighting_details
        'calc w=1/[\s^2^(Fo^2^)+(0.0439P)^2^+16.1611P] where P=(Fo^2^+2Fc^2^)/3'
_atom_sites_solution_primary     direct
_atom_sites_solution_secondary     difmap
_refine_ls_shift/su_max     0.000
_refine_ls_shift/su_mean     0.000
_refine_diff_density_max     2.341
_refine_diff_density_min     -1.624
_refine_ls_extinction_method     'SHELXL97 (Sheldrick, 2008)'
_refine_ls_extinction_coef     0.00391(19)
_refine_ls_extinction_expression
                                  'Fc^*^=kFc[1+0.001xFc^2^\l^3^/sin(2\q)]^-1/4^'
loop_
    _atom_type_symbol
    _atom_type_description
    _atom_type_scat_dispersion_real
    _atom_type_scat_dispersion_imag
    _atom_type_scat_source
    'O' 'O' 0.0106 0.0060
                         'International Tables Vol C Tables 4.2.6.8 and 6.1.1.4'
    'W' 'W' -0.8490 6.8722
                         'International Tables Vol C Tables 4.2.6.8 and 6.1.1.4'
    'Nd' 'Nd' -0.1943 3.0179
                         'International Tables Vol C Tables 4.2.6.8 and 6.1.1.4'
_computing_data_collection     'X-AREA (Stoe & Cie, 2001)'
_computing_cell_refinement     'X-AREA (Stoe & Cie, 2001)'
_computing_data_reduction     'X-AREA (Stoe & Cie, 2001)'
_computing_structure_solution     'SIR92 (Altomare <i>et al.</i>,  1993)'
_computing_structure_refinement     'SHELXL97 (Sheldrick, 2008)'
_computing_molecular_graphics     'ATOMS (Dowty, 2002)'
_computing_publication_material     'SHELXL97 (Sheldrick, 2008)'
loop_
    _atom_site_type_symbol
    _atom_site_label
    _atom_site_fract_x
    _atom_site_fract_y
    _atom_site_fract_z
    _atom_site_U_iso_or_equiv
    _atom_site_adp_type
    _atom_site_calc_flag
    _atom_site_refinement_flags
    _atom_site_occupancy
    _atom_site_disorder_assembly
    _atom_site_disorder_group
    W W1 0.57359(5) 0.72579(4) -0.03462(4) 0.01073(11) Uani d . 1 . .
    W W2 -0.07053(5) 0.75136(4) 0.26320(4) 0.01058(11) Uani d . 1 . .
    Nd Nd1 0.28098(7) 0.95544(5) 0.07401(5) 0.01298(13) Uani d . 1 . .
    Nd Nd2 0.22931(7) 0.55245(5) 0.15396(5) 0.01243(13) Uani d . 1 . .
    O O1 -0.0113(10) 0.3795(7) 0.0941(7) 0.0131(12) Uani d . 1 . .
    O O2 0.4920(10) 0.5969(7) -0.1761(7) 0.0144(12) Uani d . 1 . .
    O O3 0.7367(9) 0.8644(7) 0.1417(7) 0.0128(12) Uani d . 1 . .
    O O4 0.7687(10) 0.6210(8) 0.0779(8) 0.0152(13) Uani d . 1 . .
    O O5 0.0438(10) 0.5887(7) 0.3447(8) 0.0139(12) Uani d . 1 . .
    O O6 0.0995(10) 0.7810(7) 0.1630(8) 0.0149(13) Uani d . 1 . .
    O O7 0.4449(9) 0.8935(6) -0.1077(7) 0.0109(11) Uani d . 1 . .
    O O8 0.4091(10) 0.7091(8) 0.0739(8) 0.0147(12) Uani d . 1 . .
    O O9 -0.2605(10) 0.6904(8) 0.3610(7) 0.0143(13) Uani d . 1 . .
loop_
    _atom_site_aniso_label
    _atom_site_aniso_U_11
    _atom_site_aniso_U_22
    _atom_site_aniso_U_33
    _atom_site_aniso_U_12
    _atom_site_aniso_U_13
    _atom_site_aniso_U_23
    W1 0.01099(18) 0.01014(18) 0.01053(17) 0.00011(11) 0.00245(12) 0.00011(11)
    W2 0.01064(18) 0.01036(17) 0.01018(17) 0.00025(11) 0.00230(12) 0.00037(11)
    Nd1 0.0138(2) 0.0122(2) 0.0118(2) -0.00143(15) 0.00216(16) 0.00027(15)
    Nd2 0.0124(2) 0.0116(2) 0.0123(2) -0.00062(15) 0.00227(16) 0.00016(15)
    O1 0.016(3) 0.009(3) 0.011(3) 0.002(2) -0.001(2) 0.003(2)
    O2 0.022(3) 0.010(3) 0.009(3) -0.002(2) 0.001(2) -0.003(2)
    O3 0.015(3) 0.011(3) 0.011(3) 0.006(2) 0.001(2) 0.001(2)
    O4 0.013(3) 0.017(3) 0.012(3) 0.006(2) -0.001(2) 0.005(2)
    O5 0.018(3) 0.009(3) 0.012(3) 0.002(2) 0.001(2) 0.004(2)
    O6 0.013(3) 0.015(3) 0.019(3) -0.004(2) 0.008(2) 0.004(2)
    O7 0.014(3) 0.006(3) 0.011(3) 0.002(2) 0.001(2) 0.002(2)
    O8 0.011(3) 0.019(3) 0.016(3) -0.004(2) 0.007(2) -0.001(3)
    O9 0.017(3) 0.015(3) 0.012(3) 0.001(2) 0.007(2) 0.002(2)
_geom_special_details
;
All e.s.d.'s (except the e.s.d. in the dihedral angle between two l.s. planes)
are estimated using the full covariance matrix. The cell e.s.d.'s are taken
into account individually in the estimation of e.s.d.'s in distances, angles
and torsion angles; correlations between e.s.d.'s in cell parameters are only
used when they are defined by crystal symmetry. An approximate (isotropic)
treatment of cell e.s.d.'s is used for estimating e.s.d.'s involving l.s.
planes.
;
loop_
    _geom_bond_atom_site_label_1
    _geom_bond_atom_site_label_2
    _geom_bond_site_symmetry_2
    _geom_bond_distance
    _geom_bond_publ_flag
    W1 O2 . 1.794(7) ?
    W1 O8 . 1.837(7) ?
    W1 O4 . 1.855(7) ?
    W1 O7 . 1.938(6) ?
    W1 O9 4_675 1.990(7) ?
    W1 O3 . 2.202(7) ?
    W1 Nd1 3_675 3.3885(7) ?
    W1 Nd2 3_665 3.4651(7) ?
    W1 Nd1 . 3.5344(7) ?
    W2 O1 2 1.796(6) ?
    W2 O6 . 1.833(7) ?
    W2 O5 . 1.872(6) ?
    W2 O3 1_455 1.917(6) ?
    W2 O9 . 2.020(7) ?
    W2 O4 1_455 2.196(7) ?
    W2 Nd2 2 3.3800(7) ?
    W2 Nd2 . 3.3934(7) ?
    Nd1 O5 4_575 2.377(6) ?
    Nd1 O9 2 2.409(8) ?
    Nd1 O2 4_576 2.439(7) ?
    Nd1 O7 . 2.455(7) ?
    Nd1 O6 . 2.499(7) ?
    Nd1 O7 3_675 2.513(7) ?
    Nd1 O8 . 2.618(8) ?
    Nd1 O3 3_675 2.641(7) ?
    Nd1 O5 2 3.096(7) ?
    Nd1 W1 3_675 3.3885(7) ?
    Nd1 Nd2 4_575 3.7787(9) ?
    Nd1 Nd2 2_655 3.9479(9) ?
    Nd2 O8 . 2.331(7) ?
    Nd2 O7 4_576 2.379(6) ?
    Nd2 O1 . 2.447(7) ?
    Nd2 O6 . 2.473(8) ?
    Nd2 O1 3_565 2.485(6) ?
    Nd2 O2 3_665 2.548(8) ?
    Nd2 O5 . 2.598(7) ?
    Nd2 O3 2_645 2.601(7) ?
    Nd2 O4 3_665 2.743(8) ?
    Nd2 W2 2_545 3.3800(7) ?
    Nd2 W1 3_665 3.4651(7) ?
    O1 W2 2_545 1.796(6) ?
    O1 Nd2 3_565 2.485(6) ?
    O2 Nd1 4_575 2.439(7) ?
    O2 Nd2 3_665 2.548(8) ?
    O3 W2 1_655 1.917(6) ?
    O3 Nd2 2_655 2.601(7) ?
    O3 Nd1 3_675 2.641(7) ?
    O4 W2 1_655 2.196(7) ?
    O4 Nd2 3_665 2.743(8) ?
    O5 Nd1 4_576 2.377(6) ?
    O7 Nd2 4_575 2.379(6) ?
    O7 Nd1 3_675 2.513(7) ?
    O9 W1 4_476 1.990(7) ?
    O9 Nd1 2_545 2.409(8) ?
loop_
    _geom_angle_atom_site_label_1
    _geom_angle_atom_site_label_2
    _geom_angle_atom_site_label_3
    _geom_angle_site_symmetry_1
    _geom_angle_site_symmetry_3
    _geom_angle
    _geom_angle_publ_flag
    O2 W1 O8 . . 100.9(3) ?
    O2 W1 O4 . . 93.3(3) ?
    O8 W1 O4 . . 102.3(3) ?
    O2 W1 O7 . . 108.8(3) ?
    O8 W1 O7 . . 84.6(3) ?
    O4 W1 O7 . . 155.3(3) ?
    O2 W1 O9 . 4_675 94.2(3) ?
    O8 W1 O9 . 4_675 160.6(3) ?
    O4 W1 O9 . 4_675 88.8(3) ?
    O7 W1 O9 . 4_675 79.0(3) ?
    O2 W1 O3 . . 166.6(3) ?
    O8 W1 O3 . . 88.9(3) ?
    O4 W1 O3 . . 75.5(3) ?
    O7 W1 O3 . . 81.0(3) ?
    O9 W1 O3 4_675 . 78.4(3) ?
    O2 W1 Nd1 . 3_675 129.2(2) ?
    O8 W1 Nd1 . 3_675 116.3(2) ?
    O4 W1 Nd1 . 3_675 110.0(2) ?
    O7 W1 Nd1 . 3_675 47.2(2) ?
    O9 W1 Nd1 4_675 3_675 44.4(2) ?
    O3 W1 Nd1 . 3_675 51.18(18) ?
    O2 W1 Nd2 . 3_665 45.4(2) ?
    O8 W1 Nd2 . 3_665 122.5(2) ?
    O4 W1 Nd2 . 3_665 51.9(2) ?
    O7 W1 Nd2 . 3_665 142.0(2) ?
    O9 W1 Nd2 4_675 3_665 76.8(2) ?
    O3 W1 Nd2 . 3_665 121.46(17) ?
    Nd1 W1 Nd2 3_675 3_665 120.734(19) ?
    O2 W1 Nd1 . . 123.3(2) ?
    O8 W1 Nd1 . . 46.0(2) ?
    O4 W1 Nd1 . . 132.0(2) ?
    O7 W1 Nd1 . . 41.7(2) ?
    O9 W1 Nd1 4_675 . 115.0(2) ?
    O3 W1 Nd1 . . 70.08(18) ?
    Nd1 W1 Nd1 3_675 . 72.141(17) ?
    Nd2 W1 Nd1 3_665 . 166.031(17) ?
    O1 W2 O6 2 . 96.6(3) ?
    O1 W2 O5 2 . 106.8(3) ?
    O6 W2 O5 . . 91.3(3) ?
    O1 W2 O3 2 1_455 93.3(3) ?
    O6 W2 O3 . 1_455 98.6(3) ?
    O5 W2 O3 . 1_455 156.4(3) ?
    O1 W2 O9 2 . 91.1(3) ?
    O6 W2 O9 . . 171.5(3) ?
    O5 W2 O9 . . 83.0(3) ?
    O3 W2 O9 1_455 . 84.5(3) ?
    O1 W2 O4 2 1_455 166.5(3) ?
    O6 W2 O4 . 1_455 90.9(3) ?
    O5 W2 O4 . 1_455 84.0(3) ?
    O3 W2 O4 1_455 1_455 74.5(3) ?
    O9 W2 O4 . 1_455 82.2(3) ?
    O1 W2 Nd2 2 2 44.5(2) ?
    O6 W2 Nd2 . 2 109.4(2) ?
    O5 W2 Nd2 . 2 144.8(2) ?
    O3 W2 Nd2 1_455 2 50.0(2) ?
    O9 W2 Nd2 . 2 78.7(2) ?
    O4 W2 Nd2 1_455 2 122.34(18) ?
    O1 W2 Nd2 2 . 120.5(2) ?
    O6 W2 Nd2 . . 45.2(2) ?
    O5 W2 Nd2 . . 49.4(2) ?
    O3 W2 Nd2 1_455 . 129.1(2) ?
    O9 W2 Nd2 . . 127.1(2) ?
    O4 W2 Nd2 1_455 . 72.57(19) ?
    Nd2 W2 Nd2 2 . 153.578(17) ?
    O5 Nd1 O9 4_575 2 108.0(2) ?
    O5 Nd1 O2 4_575 4_576 156.0(2) ?
    O9 Nd1 O2 2 4_576 92.4(2) ?
    O5 Nd1 O7 4_575 . 75.9(2) ?
    O9 Nd1 O7 2 . 119.6(2) ?
    O2 Nd1 O7 4_576 . 105.4(2) ?
    O5 Nd1 O6 4_575 . 79.4(2) ?
    O9 Nd1 O6 2 . 119.7(2) ?
    O2 Nd1 O6 4_576 . 79.5(2) ?
    O7 Nd1 O6 . . 120.2(2) ?
    O5 Nd1 O7 4_575 3_675 127.1(2) ?
    O9 Nd1 O7 2 3_675 60.9(2) ?
    O2 Nd1 O7 4_576 3_675 73.7(2) ?
    O7 Nd1 O7 . 3_675 69.7(2) ?
    O6 Nd1 O7 . 3_675 153.1(2) ?
    O5 Nd1 O8 4_575 . 90.9(2) ?
    O9 Nd1 O8 2 . 160.7(2) ?
    O2 Nd1 O8 4_576 . 70.3(2) ?
    O7 Nd1 O8 . . 60.1(2) ?
    O6 Nd1 O8 . . 66.9(2) ?
    O7 Nd1 O8 3_675 . 104.5(2) ?
    O5 Nd1 O3 4_575 3_675 66.4(2) ?
    O9 Nd1 O3 2 3_675 63.2(2) ?
    O2 Nd1 O3 4_576 3_675 136.4(2) ?
    O7 Nd1 O3 . 3_675 64.7(2) ?
    O6 Nd1 O3 . 3_675 143.4(2) ?
    O7 Nd1 O3 3_675 3_675 63.0(2) ?
    O8 Nd1 O3 . 3_675 123.9(2) ?
    O5 Nd1 W1 4_575 3_675 105.15(17) ?
    O9 Nd1 W1 2 3_675 35.29(17) ?
    O2 Nd1 W1 4_576 3_675 98.77(17) ?
    O7 Nd1 W1 . 3_675 84.57(15) ?
    O6 Nd1 W1 . 3_675 154.94(18) ?
    O7 Nd1 W1 3_675 3_675 34.47(14) ?
    O8 Nd1 W1 . 3_675 136.43(15) ?
    O3 Nd1 W1 3_675 3_675 40.51(15) ?
    O5 Nd1 W1 4_575 . 90.51(18) ?
    O9 Nd1 W1 2 . 141.30(17) ?
    O2 Nd1 W1 4_576 . 80.66(17) ?
    O7 Nd1 W1 . . 31.71(14) ?
    O6 Nd1 W1 . . 96.60(18) ?
    O7 Nd1 W1 3_675 . 80.69(15) ?
    O8 Nd1 W1 . . 30.35(15) ?
    O3 Nd1 W1 3_675 . 96.28(15) ?
    W1 Nd1 W1 3_675 . 107.859(18) ?
    O5 Nd1 Nd2 4_575 4_575 42.80(18) ?
    O9 Nd1 Nd2 2 4_575 106.32(16) ?
    O2 Nd1 Nd2 4_576 4_575 143.23(18) ?
    O7 Nd1 Nd2 . 4_575 37.87(14) ?
    O6 Nd1 Nd2 . 4_575 115.25(18) ?
    O7 Nd1 Nd2 3_675 4_575 87.96(15) ?
    O8 Nd1 Nd2 . 4_575 84.50(16) ?
    O3 Nd1 Nd2 3_675 4_575 43.46(15) ?
    W1 Nd1 Nd2 3_675 4_575 81.091(15) ?
    W1 Nd1 Nd2 . 4_575 64.843(14) ?
    O5 Nd1 Nd2 4_575 2_655 159.13(18) ?
    O9 Nd1 Nd2 2 2_655 74.28(17) ?
    O2 Nd1 Nd2 4_576 2_655 38.63(18) ?
    O7 Nd1 Nd2 . 2_655 84.99(15) ?
    O6 Nd1 Nd2 . 2_655 118.17(17) ?
    O7 Nd1 Nd2 3_675 2_655 35.06(14) ?
    O8 Nd1 Nd2 . 2_655 86.62(16) ?
    O3 Nd1 Nd2 3_675 2_655 98.06(15) ?
    W1 Nd1 Nd2 3_675 2_655 64.182(13) ?
    W1 Nd1 Nd2 . 2_655 76.989(16) ?
    Nd2 Nd1 Nd2 4_575 2_655 116.337(18) ?
    O8 Nd2 O7 . 4_576 80.4(2) ?
    O8 Nd2 O1 . . 149.9(2) ?
    O7 Nd2 O1 4_576 . 129.0(2) ?
    O8 Nd2 O6 . . 71.9(3) ?
    O7 Nd2 O6 4_576 . 86.5(2) ?
    O1 Nd2 O6 . . 111.1(2) ?
    O8 Nd2 O1 . 3_565 79.9(2) ?
    O7 Nd2 O1 4_576 3_565 151.4(2) ?
    O1 Nd2 O1 . 3_565 74.3(3) ?
    O6 Nd2 O1 . 3_565 67.7(2) ?
    O8 Nd2 O2 . 3_665 81.3(3) ?
    O7 Nd2 O2 4_576 3_665 74.0(2) ?
    O1 Nd2 O2 . 3_665 99.8(2) ?
    O6 Nd2 O2 . 3_665 149.1(2) ?
    O1 Nd2 O2 3_565 3_665 122.9(2) ?
    O8 Nd2 O5 . . 128.2(2) ?
    O7 Nd2 O5 4_576 . 73.2(2) ?
    O1 Nd2 O5 . . 73.8(2) ?
    O6 Nd2 O5 . . 62.9(2) ?
    O1 Nd2 O5 3_565 . 103.6(2) ?
    O2 Nd2 O5 3_665 . 129.8(2) ?
    O8 Nd2 O3 . 2_645 139.7(2) ?
    O7 Nd2 O3 4_576 2_645 66.3(2) ?
    O1 Nd2 O3 . 2_645 64.6(2) ?
    O6 Nd2 O3 . 2_645 125.3(2) ?
    O1 Nd2 O3 3_565 2_645 138.9(2) ?
    O2 Nd2 O3 3_665 2_645 68.4(2) ?
    O5 Nd2 O3 . 2_645 64.0(2) ?
    O8 Nd2 O4 . 3_665 91.3(2) ?
    O7 Nd2 O4 4_576 3_665 134.1(2) ?
    O1 Nd2 O4 . 3_665 64.5(2) ?
    O6 Nd2 O4 . 3_665 133.7(2) ?
    O1 Nd2 O4 3_565 3_665 67.0(2) ?
    O2 Nd2 O4 3_665 3_665 60.1(2) ?
    O5 Nd2 O4 . 3_665 138.4(2) ?
    O3 Nd2 O4 2_645 3_665 95.7(2) ?
    O8 Nd2 W2 . 2_545 160.01(19) ?
    O7 Nd2 W2 4_576 2_545 100.57(16) ?
    O1 Nd2 W2 . 2_545 30.95(15) ?
    O6 Nd2 W2 . 2_545 128.07(16) ?
    O1 Nd2 W2 3_565 2_545 104.97(16) ?
    O2 Nd2 W2 3_665 2_545 79.85(16) ?
    O5 Nd2 W2 . 2_545 70.14(16) ?
    O3 Nd2 W2 2_645 2_545 34.37(14) ?
    O4 Nd2 W2 3_665 2_545 73.54(16) ?
    O8 Nd2 W2 . . 103.17(19) ?
    O7 Nd2 W2 4_576 . 86.45(16) ?
    O1 Nd2 W2 . . 86.55(17) ?
    O6 Nd2 W2 . . 31.75(16) ?
    O1 Nd2 W2 3_565 . 77.98(17) ?
    O2 Nd2 W2 3_665 . 159.08(15) ?
    O5 Nd2 W2 . . 33.16(14) ?
    O3 Nd2 W2 2_645 . 97.17(16) ?
    O4 Nd2 W2 3_665 . 139.03(14) ?
    W2 Nd2 W2 2_545 . 96.814(16) ?
    O8 Nd2 W1 . 3_665 93.93(19) ?
    O7 Nd2 W1 4_576 3_665 102.97(16) ?
    O1 Nd2 W1 . 3_665 75.32(17) ?
    O6 Nd2 W1 . 3_665 161.63(17) ?
    O1 Nd2 W1 3_565 3_665 98.99(16) ?
    O2 Nd2 W1 3_665 3_665 30.07(15) ?
    O5 Nd2 W1 . 3_665 134.69(15) ?
    O3 Nd2 W1 2_645 3_665 73.07(16) ?
    O4 Nd2 W1 3_665 3_665 32.17(14) ?
    W2 Nd2 W1 2_545 3_665 66.284(15) ?
    W2 Nd2 W1 . 3_665 161.709(19) ?
    W2 O1 Nd2 2_545 . 104.6(3) ?
    W2 O1 Nd2 2_545 3_565 148.7(4) ?
    Nd2 O1 Nd2 . 3_565 105.7(2) ?
    W1 O2 Nd1 . 4_575 145.5(4) ?
    W1 O2 Nd2 . 3_665 104.6(3) ?
    Nd1 O2 Nd2 4_575 3_665 104.7(3) ?
    W2 O3 W1 1_655 . 103.7(3) ?
    W2 O3 Nd2 1_655 2_655 95.7(2) ?
    W1 O3 Nd2 . 2_655 152.7(3) ?
    W2 O3 Nd1 1_655 3_675 133.4(3) ?
    W1 O3 Nd1 . 3_675 88.3(2) ?
    Nd2 O3 Nd1 2_655 3_675 92.2(2) ?
    W1 O4 W2 . 1_655 106.1(3) ?
    W1 O4 Nd2 . 3_665 95.9(3) ?
    W2 O4 Nd2 1_655 3_665 147.0(3) ?
    W2 O5 Nd1 . 4_576 130.8(4) ?
    W2 O5 Nd2 . . 97.5(3) ?
    Nd1 O5 Nd2 4_576 . 98.8(3) ?
    W2 O6 Nd2 . . 103.0(3) ?
    W2 O6 Nd1 . . 145.6(4) ?
    Nd2 O6 Nd1 . . 110.3(3) ?
    W1 O7 Nd2 . 4_575 130.6(3) ?
    W1 O7 Nd1 . . 106.5(3) ?
    Nd2 O7 Nd1 4_575 . 102.8(2) ?
    W1 O7 Nd1 . 3_675 98.3(3) ?
    Nd2 O7 Nd1 4_575 3_675 107.6(2) ?
    Nd1 O7 Nd1 . 3_675 110.3(2) ?
    W1 O8 Nd2 . . 143.0(4) ?
    W1 O8 Nd1 . . 103.6(3) ?
    Nd2 O8 Nd1 . . 110.9(3) ?
    W1 O9 W2 4_476 . 138.0(4) ?
    W1 O9 Nd1 4_476 2_545 100.3(3) ?
    W2 O9 Nd1 . 2_545 120.4(3) ?
data_global
_journal_date_recd_electronic     2008-04-02
_journal_date_accepted     2008-04-10
_journal_name_full     'Acta Crystallographica, Section E'
_journal_year     2008
_journal_volume     64
_journal_issue      6
_journal_page_first     i29
_journal_page_last     i29
_journal_paper_category     QI
_journal_coeditor_code     SI2082
_publ_contact_author_name     'Held, Peter'
_publ_contact_author_address
;
  Institut f\"ur Kristallographie
  Universit\"at zu K\"oln
  Z\"ulpicher Str. 49b
  D-50674 K\"oln
  Germany
;
_publ_contact_author_email     peter.held@uni-koeln.de
_publ_contact_author_fax     '+49-221-470-4963'
_publ_contact_author_phone     '+49-221-470-6103'
_publ_section_title
;
Dineodymium(III) ditungstate(VI), Nd~2~W~2~O~9~
;
loop_
    _publ_author_name
    _publ_author_address
    'Held, Peter'
;
Institut f\"ur Kristallographie
Universit\"at zu K\"oln
Z\"ulpicher Strasse 49b
D-50674 K\"oln
Germany
;
    'Becker, Petra'
;
Institut f\"ur Kristallographie
Universit\"at zu K\"oln
Z\"ulpicher Strasse 49b
D-50674 K\"oln
Germany
;
