# Supplementary material for: Dineodymium(III) ditungstate(VI), Nd2W2O9
Source: Acta Crystallogr Sect E Struct Rep Online. 2008 May 3;64(Pt 6):i29. doi: 10.1107/S1600536808009914 (PMC2961361; doi:10.1107/S1600536808009914)
Supplement: Supplementary file 2 [file e-64-00i29-Isup2.hkl]

# 
# h,k,l, Fc-squared, Fo-squared, sigma(Fo-squared) and status flag 
# 
data_I
_shelx_title '  Nd2 W2 O9 Messung 3 in P 1 21/c 1 (unique b)' 
_shelx_refln_list_code          4 
_shelx_F_calc_maximum      882.63 
_exptl_crystal_F_000      1360.00 
_reflns_d_resolution_high  0.6674 
 
loop_ 
 _symmetry_equiv_pos_as_xyz 
 'x, y, z' 
 '-x, y+1/2, -z+1/2' 
 '-x, -y, -z' 
 'x, -y-1/2, z-1/2' 
 
_cell_length_a     7.6501 
_cell_length_b     9.8547 
_cell_length_c     9.2326 
_cell_angle_alpha  90.000 
_cell_angle_beta  107.538 
_cell_angle_gamma  90.000 
 
_shelx_F_squared_multiplier     1.000 
 
loop_ 
 _refln_index_h 
 _refln_index_k 
 _refln_index_l 
 _refln_F_squared_calc 
 _refln_F_squared_meas 
 _refln_F_squared_sigma 
 _refln_observed_status 
   1   0   0      178.99      122.23    602.70 o 
   2   0   0     1195.94     2151.04    339.09 o 
   3   0   0     2196.38     3876.54    282.84 o 
   4   0   0    47079.34    43971.34    869.35 o 
   5   0   0      196.68      292.16    191.69 o 
   6   0   0   219199.23   199600.64   5556.66 o 
   7   0   0      567.67      839.74    142.46 o 
   8   0   0    26478.37    24399.88   1307.52 o 
   9   0   0      241.26      225.34    142.25 o 
  10   0   0      893.42      715.10    164.40 o 
   1   1   0    18358.06    22979.87    540.44 o 
   2   1   0        0.36      747.19    267.68 o 
   3   1   0   197390.25   194836.00   2836.02 o 
   4   1   0       56.76      672.68    171.09 o 
   5   1   0    55080.18    49282.50   1047.24 o 
   6   1   0      427.63      684.93    139.77 o 
   7   1   0       51.40      299.63    111.81 o 
   8   1   0      281.13      363.56    119.47 o 
   9   1   0    28368.28    27427.18   1057.54 o 
  10   1   0       96.90      148.64    127.64 o 
   0   2   0    49733.97    51052.65   1441.74 o 
   1   2   0      732.89      953.17    252.47 o 
   2   2   0   335995.44   362056.59   6521.56 o 
   3   2   0      131.39      975.91    168.91 o 
   4   2   0   100026.31    93899.90   3885.08 o 
   5   2   0     1127.58     1166.63    144.05 o 
   6   2   0    42439.60    39164.94   1452.41 o 
   7   2   0      426.17      521.44    125.45 o 
   8   2   0    61529.24    58245.05   2004.04 o 
   9   2   0      146.05      189.80    121.29 o 
  10   2   0     1027.66      995.29    130.09 o 
   1   3   0   241315.28   250841.84   6556.31 o 
   2   3   0       38.96      105.39    187.07 o 
   3   3   0    37881.37    36030.84    765.66 o 
   4   3   0     1920.96     1937.73    148.98 o 
   5   3   0   174881.13   164840.78   4402.53 o 
   6   3   0      176.24      364.46    138.97 o 
   7   3   0     1825.76     1920.85    109.61 o 
   8   3   0      232.79      161.45    110.57 o 
   9   3   0    18859.87    18682.71    524.85 o 
  10   3   0        3.39      132.03    129.37 o 
   0   4   0   228421.59   222329.11   4118.88 o 
   1   4   0     1093.01     1692.80    192.87 o 
   2   4   0    16429.13    15916.83    236.57 o 
   3   4   0     1442.07     1317.89    157.53 o 
   4   4   0     4242.37     4635.65    163.94 o 
   5   4   0     1804.93     1747.56    123.24 o 
   6   4   0    88015.45    85858.81   2081.31 o 
   7   4   0       35.68       47.84    114.59 o 
   8   4   0    33528.12    33769.29    906.61 o 
   9   4   0     1683.12     1602.24    120.29 o 
  10   4   0      358.58      203.97    116.86 o 
   1   5   0    40294.88    37055.65   1134.21 o 
   2   5   0     2763.27     2600.89    160.89 o 
   3   5   0   357062.94   351991.50   6432.27 o 
   4   5   0      388.64      508.19    132.10 o 
   5   5   0     2065.22     2503.16    296.63 o 
   6   5   0     2571.52     2654.94    125.43 o 
   7   5   0     7197.41     7793.32    511.36 o 
   8   5   0       72.75      173.66    114.26 o 
   9   5   0    23071.64    23059.05    814.99 o 
  10   5   0      637.82      236.65    121.90 o 
   0   6   0   192468.47   181032.42   9887.22 o 
   1   6   0     5663.96     5439.57    172.52 o 
   2   6   0    28158.50    25649.26    656.24 o 
   3   6   0       14.30       93.45    150.69 o 
   4   6   0       74.79      401.03    127.70 o 
   5   6   0      207.24      254.46    106.48 o 
   6   6   0    49515.33    47635.21   1351.78 o 
   7   6   0     5329.48     5514.17    193.35 o 
   8   6   0    21198.11    21384.56    621.64 o 
   9   6   0      159.94      131.62    127.11 o 
   1   7   0   114145.70   109067.85   2687.55 o 
   2   7   0     2448.91     2447.06    186.43 o 
   3   7   0     2051.76     2302.06    141.88 o 
   4   7   0    11526.33    10801.72    317.60 o 
   5   7   0    71517.61    68629.95   1825.87 o 
   6   7   0      238.00      381.35    110.74 o 
   7   7   0     4480.81     4451.21    124.14 o 
   8   7   0        2.49      -51.46    113.19 o 
   9   7   0     9706.01     8568.85    312.16 o 
   0   8   0     3829.90     3637.22    280.28 o 
   1   8   0    10993.88    10313.49    509.01 o 
   2   8   0    94979.63    91975.63   2940.48 o 
   3   8   0      614.52      830.88    127.81 o 
   4   8   0    23078.23    22425.45    593.61 o 
   5   8   0     1945.46     1973.62    115.01 o 
   6   8   0     5182.02     5223.53    137.89 o 
   7   8   0     3827.30     3875.70    141.76 o 
   8   8   0    19179.95    18668.80    860.17 o 
   9   8   0     2129.15     1260.57    344.33 o 
   1   9   0       59.40      348.10    159.36 o 
   2   9   0    11664.54    11099.13    444.97 o 
   3   9   0    57664.65    56785.59   2196.56 o 
   4   9   0     5253.37     4980.21    167.15 o 
   5   9   0     6876.87     7081.43    164.63 o 
   6   9   0     6166.45     5901.40    163.19 o 
   7   9   0      506.27      894.85    230.57 o 
   8   9   0     2604.56     2203.28    312.25 o 
   0  10   0    94746.51    93360.16   3789.56 o 
   1  10   0    14722.88    14158.18    278.08 o 
   2  10   0    11843.95    11818.85    601.86 o 
   3  10   0     2311.44     2369.75    142.40 o 
   4  10   0     9388.01     9579.61    371.88 o 
   5  10   0     5992.90     5900.22    205.05 o 
   6  10   0    27862.39    28374.30   1144.81 o 
   7  10   0     6438.28     6715.17   1064.10 o 
   1  11   0      114.93      412.73    206.38 o 
   2  11   0     7375.02     7308.74    184.37 o 
   3  11   0    23110.25    22727.67   1380.99 o 
   4  11   0    17956.84    18190.63    746.88 o 
   5  11   0     2919.12     2611.11    167.30 o 
   6  11   0      289.55      335.17    168.24 o 
   7  11   0      406.20      193.46    129.35 o 
   0  12   0     4469.68     4668.33    258.06 o 
   1  12   0    17558.11    17731.40    535.72 o 
   2  12   0    32946.39    33663.73   1006.56 o 
   3  12   0       55.87       -6.42    178.74 o 
   4  12   0    11474.49    11176.64    790.92 o 
   5  12   0     2955.65     2773.68    166.08 o 
   6  12   0      103.38       82.05    159.64 o 
   1  13   0    14027.47    15655.15    733.33 o 
   2  13   0    12323.31    12543.54    647.78 o 
   3  13   0      489.16      453.41    196.05 o 
   4  13   0    13546.18    11990.45    673.74 o 
   5  13   0     7742.97     6522.86    653.45 o 
   0  14   0     9188.84     7883.96    300.27 o 
   1  14   0    12180.73    11887.58    449.34 o 
   2  14   0      186.14      154.65    225.86 o 
   3  14   0     1995.58     1021.38    316.94 o 
 -11   1   1    10738.10    10057.46    833.67 o 
 -10   1   1     3117.97     3492.36    274.76 o 
  -9   1   1    20288.80    20295.36    833.60 o 
  -8   1   1     5820.68     5665.76    188.94 o 
  -7   1   1    24132.69    22213.22    725.31 o 
  -6   1   1     9488.35     9257.07    325.55 o 
  -5   1   1    61970.92    59995.52   2605.55 o 
  -4   1   1    19092.71    17937.76    614.62 o 
  -3   1   1    30366.51    29064.82    496.70 o 
  -2   1   1    21133.99    20781.64    439.87 o 
  -1   1   1    11758.92    12107.74    403.06 o 
   0   1   1      946.32     1053.93    467.15 o 
   1   1   1     4036.70     3995.22    312.97 o 
   2   1   1      447.89      747.71    237.96 o 
   3   1   1     7554.90     7418.19    203.30 o 
   4   1   1     7263.90     6981.86    218.67 o 
   5   1   1    10211.83     9697.99    144.58 o 
   6   1   1    16248.49    14781.64    185.04 o 
   7   1   1     5735.20     5566.78    124.55 o 
   8   1   1    10612.28    10085.16    294.44 o 
   9   1   1     7204.53     7370.36    314.46 o 
  10   1   1     9224.83     8246.13    666.16 o 
 -11   2   1     2381.93     2027.29    145.13 o 
 -10   2   1     1666.02     1713.16    148.40 o 
  -9   2   1       66.53      199.10    118.93 o 
  -8   2   1     9207.26     8773.49    276.39 o 
  -7   2   1     3186.90     2950.32    130.05 o 
  -6   2   1    17621.96    16680.56    761.33 o 
  -5   2   1    15854.00    15057.86    490.56 o 
  -4   2   1     2473.24     2485.23    157.21 o 
  -3   2   1      357.95      561.92    202.74 o 
  -2   2   1    30319.52    29037.37    499.27 o 
  -1   2   1     9396.78     9181.22    247.80 o 
   0   2   1     1359.80     1497.67    363.10 o 
   1   2   1      567.49      660.31    259.66 o 
   2   2   1      391.97      685.67    224.15 o 
   3   2   1    12880.65    12555.20    375.95 o 
   4   2   1      672.60      821.86    135.34 o 
   5   2   1     1167.03     1155.38    144.38 o 
   6   2   1     3272.26     3064.76    118.92 o 
   7   2   1     6881.16     6504.97    119.89 o 
   8   2   1     2846.13     2782.49    101.00 o 
   9   2   1     9157.37     9207.67    324.02 o 
  10   2   1       25.38      127.42    109.94 o 
 -10   3   1      354.87      136.52    126.25 o 
  -9   3   1     4610.52     4638.54    151.35 o 
  -8   3   1      218.13      427.52    114.87 o 
  -7   3   1    27974.30    27130.61    935.37 o 
  -6   3   1    17538.08    15908.81    619.37 o 
  -5   3   1      649.58     1127.29    151.18 o 
  -4   3   1     1645.13     1600.44    158.42 o 
  -3   3   1    15330.33    14691.96    297.54 o 
  -2   3   1     1487.93     1283.23    170.60 o 
  -1   3   1    22615.42    21907.56    354.42 o 
   0   3   1    28081.91    27444.58    943.78 o 
   1   3   1     9319.75     9069.46    235.40 o 
   2   3   1    12030.27    11542.66    231.21 o 
   3   3   1        4.12      214.83    166.37 o 
   4   3   1     1975.77     2003.82    134.21 o 
   5   3   1       35.51      254.74    125.44 o 
   6   3   1      247.92      285.58    117.01 o 
   7   3   1    12337.12    11779.01    251.48 o 
   8   3   1    14782.97    14546.18    330.66 o 
   9   3   1       44.14      208.75     96.94 o 
  10   3   1     3346.34     2879.36    256.57 o 
 -10   4   1    23699.41    23494.68   1493.78 o 
  -9   4   1    13558.78    13573.39    648.51 o 
  -8   4   1     8910.42     8594.28    329.96 o 
  -7   4   1     4717.65     4896.50    236.16 o 
  -6   4   1    27819.65    26112.25   1032.92 o 
  -5   4   1     3678.42     3559.87    150.13 o 
  -4   4   1    65594.55    61339.08   1557.78 o 
  -3   4   1    47645.92    45403.87   1221.45 o 
  -2   4   1     1161.53     1353.97    173.95 o 
  -1   4   1     3864.50     3974.32    180.19 o 
   0   4   1    12063.53    11230.98    346.36 o 
   1   4   1     1339.62     1361.87    194.75 o 
   2   4   1     1325.25     1444.63    176.43 o 
   3   4   1     3485.38     3204.00    151.47 o 
   4   4   1    28834.96    26876.99    458.98 o 
   5   4   1    25622.68    24535.52    621.67 o 
   6   4   1      438.12      458.21    108.50 o 
   7   4   1    11333.41    11101.23    502.60 o 
   8   4   1     4667.33     4788.24    231.25 o 
   9   4   1     3990.80     4003.05    130.22 o 
  10   4   1     8725.45     8057.15   1224.97 o 
 -10   5   1        4.09       80.66    121.57 o 
  -9   5   1      407.72      461.68    127.21 o 
  -8   5   1     6214.41     6355.98    249.30 o 
  -7   5   1     8642.23     8726.91    269.98 o 
  -6   5   1     7556.41     7186.61    202.90 o 
  -5   5   1     8398.90     7763.73    234.81 o 
  -4   5   1    12147.09    11320.14    209.98 o 
  -3   5   1      326.37      486.71    151.22 o 
  -2   5   1    10424.53     9682.52    202.46 o 
  -1   5   1    32114.70    30555.70    905.75 o 
   0   5   1    11851.48    10917.83    417.73 o 
   1   5   1    15762.05    14489.91    350.16 o 
   2   5   1    25209.78    23800.39    639.30 o 
   3   5   1     6008.63     5945.41    173.62 o 
   4   5   1     1493.46     1598.83    165.92 o 
   5   5   1     8308.32     7848.26    163.77 o 
   6   5   1     7865.98     7602.61    182.31 o 
   7   5   1     5550.85     5671.32    196.85 o 
   8   5   1     7502.23     7349.61    320.56 o 
   9   5   1     2923.84     2895.35    185.81 o 
  10   5   1      506.61      310.79    174.27 o 
 -10   6   1     1165.92      849.77    152.43 o 
  -9   6   1      544.54      502.26    109.47 o 
  -8   6   1    42998.45    44045.50   1348.48 o 
  -7   6   1     8070.04     7951.66    286.91 o 
  -6   6   1    27135.62    26357.00    823.73 o 
  -5   6   1    29403.18    27258.98    703.05 o 
  -4   6   1     6136.63     5422.14    137.30 o 
  -3   6   1     2228.17     2200.46    133.45 o 
  -2   6   1    61015.23    57601.58   1836.60 o 
  -1   6   1    21202.23    19348.01    817.25 o 
   0   6   1      244.09      589.79    175.44 o 
   1   6   1     4420.21     4315.38    166.77 o 
   2   6   1     7788.19     7339.13    180.10 o 
   3   6   1    24535.99    23331.01    530.45 o 
   4   6   1     4289.32     3926.35    146.81 o 
   5   6   1       70.87      121.67    133.29 o 
   6   6   1    21853.96    21184.82    426.38 o 
   7   6   1    10130.19     9836.77    195.07 o 
   8   6   1     6605.79     7233.48    192.38 o 
   9   6   1    19012.88    18994.32    788.32 o 
  -9   7   1     5418.04     5075.19    267.93 o 
  -8   7   1     9049.52     9503.31    372.61 o 
  -7   7   1     1185.13     1456.84    130.96 o 
  -6   7   1     3972.34     4008.82    204.91 o 
  -5   7   1    41167.54    40142.19   1350.04 o 
  -4   7   1    10769.96    10472.70    316.48 o 
  -3   7   1     4736.98     4735.58    146.54 o 
  -2   7   1     7208.02     6743.47    182.95 o 
  -1   7   1     7752.05     6879.49    204.67 o 
   0   7   1    25073.09    23761.03   1022.29 o 
   1   7   1    43423.31    40546.34   1317.92 o 
   2   7   1     5753.48     5812.87    180.62 o 
   3   7   1     5452.94     5161.61    178.60 o 
   4   7   1     1450.80     1541.24    137.74 o 
   5   7   1     5056.80     5029.25    138.05 o 
   6   7   1    31205.68    30509.50    894.58 o 
   7   7   1     4148.96     4100.52    160.08 o 
   8   7   1      675.80      626.16    115.04 o 
   9   7   1     5405.74     4576.69    675.31 o 
  -9   8   1    10243.31     8979.35   1275.41 o 
  -8   8   1      331.94      351.97    127.42 o 
  -7   8   1     1283.94     1202.16    140.94 o 
  -6   8   1     3816.26     4271.01    140.71 o 
  -5   8   1     1011.30     1048.65    126.23 o 
  -4   8   1    33285.64    32772.63    817.38 o 
  -3   8   1    54800.25    52301.79   1192.57 o 
  -2   8   1     9182.94     9023.01    244.59 o 
  -1   8   1      958.95      853.46    161.07 o 
   0   8   1     2233.68     2534.18    192.17 o 
   1   8   1      342.08      514.83    173.90 o 
   2   8   1     1993.03     2101.45    163.37 o 
   3   8   1    15426.54    14962.74    233.84 o 
   4   8   1    32818.38    32131.91   1248.13 o 
   5   8   1    16741.34    16099.89    507.15 o 
   6   8   1       77.64       52.17    114.42 o 
   7   8   1     2315.06     2376.38    107.94 o 
   8   8   1      423.76      364.22    118.44 o 
  -8   9   1       69.18      109.17    157.60 o 
  -7   9   1    45124.58    46818.91   1360.42 o 
  -6   9   1    26657.53    28031.77    713.58 o 
  -5   9   1       52.06      274.05    126.61 o 
  -4   9   1      285.95      500.85    156.68 o 
  -3   9   1    17841.11    16965.92    656.44 o 
  -2   9   1       55.18      325.90    170.78 o 
  -1   9   1    33802.35    32446.39    658.50 o 
   0   9   1    29961.07    28649.34    562.10 o 
   1   9   1    14157.89    14022.27    595.94 o 
   2   9   1    17718.02    17268.24    701.94 o 
   3   9   1     1710.36     1873.48    150.71 o 
   4   9   1     4005.33     3982.03    125.83 o 
   5   9   1      203.34      299.82    139.36 o 
   6   9   1      138.81      198.54    128.06 o 
   7   9   1    19254.79    18687.70    855.92 o 
   8   9   1    24807.59    20349.57   3434.09 o 
  -8  10   1     3551.61     2874.44    482.46 o 
  -7  10   1     1557.12     1556.42    130.24 o 
  -6  10   1      141.26       72.05    148.47 o 
  -5  10   1     9695.62     9728.58    291.40 o 
  -4  10   1    14714.47    14506.91    845.19 o 
  -3  10   1     6718.03     6713.03    343.77 o 
  -2  10   1    11863.08    11601.74    182.58 o 
  -1  10   1    10749.17    11193.67    241.30 o 
   0  10   1     6862.02     6908.79    273.28 o 
   1  10   1    10179.46     9897.23    200.47 o 
   2  10   1    11129.19    11109.81    636.34 o 
   3  10   1     9220.86     9093.25    461.66 o 
   4  10   1     7675.64     7356.37    305.58 o 
   5  10   1    11113.02    10827.95    413.38 o 
   6  10   1     8451.50     8211.52    417.81 o 
   7  10   1       22.02       46.32    123.57 o 
  -7  11   1      430.47      411.49    136.01 o 
  -6  11   1     1347.33     1152.07    164.83 o 
  -5  11   1    40825.91    39962.50   2965.20 o 
  -4  11   1    11996.36    12250.17    729.69 o 
  -3  11   1     5966.34     6416.50    277.91 o 
  -2  11   1    13096.75    12994.91    198.41 o 
  -1  11   1     1383.96     1610.43    218.55 o 
   0  11   1     9146.37     9690.71    365.40 o 
   1  11   1    16389.48    16974.59    304.01 o 
   2  11   1     8603.37     8744.21    552.21 o 
   3  11   1     4307.40     4728.83    213.69 o 
   4  11   1      711.04      817.65    149.16 o 
   5  11   1     9792.55     8999.32    646.21 o 
   6  11   1    18940.91    18027.08   1552.18 o 
  -6  12   1     2128.79     1105.89    301.10 o 
  -5  12   1     4936.97     4573.80    285.06 o 
  -4  12   1      504.87      686.92    169.55 o 
  -3  12   1     8386.13     8520.10    328.04 o 
  -2  12   1    21470.09    22462.02    746.14 o 
  -1  12   1     1971.02     2102.14    177.42 o 
   0  12   1       22.75      174.82    178.60 o 
   1  12   1      153.00      420.17    195.22 o 
   2  12   1     1627.29     1826.15    195.20 o 
   3  12   1    18502.10    19063.28    867.77 o 
   4  12   1     9693.24     8905.57    476.09 o 
   5  12   1      414.05      135.16    168.39 o 
   6  12   1     4518.10     3076.98    257.15 o 
  -5  13   1      606.11      417.04    158.73 o 
  -4  13   1      440.35      310.65    182.70 o 
  -3  13   1     1242.56     1097.01    219.76 o 
  -2  13   1       42.04      318.62    201.62 o 
  -1  13   1     6707.36     6772.79    308.08 o 
   0  13   1    15893.69    16440.05    511.55 o 
   1  13   1    14695.55    15310.74    716.96 o 
   2  13   1     1548.31     1312.23    182.02 o 
   3  13   1       75.12      140.94    185.72 o 
   4  13   1      761.82      699.36    226.96 o 
  -3  14   1    12217.98     8609.69   1708.30 o 
  -2  14   1      233.91       49.97    228.51 o 
  -1  14   1     1396.13      889.71    216.98 o 
   0  14   1     3698.36     3437.66    578.88 o 
   1  14   1      981.59      303.62    252.21 o 
   2  14   1     2652.61     2465.95    208.94 o 
   3  14   1     1238.58      647.12    245.43 o 
 -11   0   2      713.16      629.01    198.71 o 
 -10   0   2     5641.66     5697.74    351.82 o 
  -9   0   2      143.84      375.65    158.69 o 
  -8   0   2      325.58      466.29    164.18 o 
  -7   0   2    76424.70    76126.09   3368.14 o 
  -6   0   2      793.03     1079.19    200.98 o 
  -5   0   2   148560.33   145793.19   8225.00 o 
  -4   0   2      826.22      806.48    224.61 o 
  -3   0   2    17429.13    16839.47    403.81 o 
  -2   0   2    19091.14    19465.40    429.54 o 
  -1   0   2     7142.97     7147.05    511.93 o 
   0   0   2      819.75      597.01    446.63 o 
   1   0   2   779042.25   896544.63  11960.61 o 
   2   0   2       39.59      340.42    280.53 o 
   3   0   2    14427.00    13077.71    426.18 o 
   4   0   2     1152.50     2127.92    250.63 o 
   5   0   2     3288.62     3780.58    357.75 o 
   6   0   2      857.19      852.40    179.44 o 
   7   0   2   192606.25   193071.00   5613.07 o 
   8   0   2      219.35      419.59    153.93 o 
   9   0   2    10487.74    10315.32    654.19 o 
  10   0   2       37.87      170.21    160.73 o 
 -11   1   2       74.05       -5.99    153.26 o 
 -10   1   2    46480.67    47951.34   2654.25 o 
  -9   1   2        6.22      200.00    139.75 o 
  -8   1   2    25651.89    25450.77    796.11 o 
  -7   1   2     4522.93     4629.59    207.48 o 
  -6   1   2     5376.97     5351.01    212.24 o 
  -5   1   2     3920.23     4149.11    164.81 o 
  -4   1   2   121722.29   119752.42   2332.92 o 
  -3   1   2      304.27      679.95    159.39 o 
  -2   1   2   313128.00   335177.41   4624.74 o 
  -1   1   2     1942.31     1916.02    317.23 o 
   0   1   2     2437.30     4544.39    332.45 o 
   1   1   2     5223.17     5248.47    260.93 o 
   2   1   2     9358.16     9334.17    212.73 o 
   3   1   2      224.35      803.68    152.55 o 
   4   1   2   188481.83   188286.97   3327.19 o 
   5   1   2       94.27      294.49    141.57 o 
   6   1   2    14863.66    14770.09    436.01 o 
   7   1   2      404.34      557.28    101.03 o 
   8   1   2       25.83      287.56     96.82 o 
   9   1   2       83.50       98.20    101.20 o 
  10   1   2    25878.81    23477.92   1663.28 o 
 -11   2   2    20008.93    19523.10   1886.95 o 
 -10   2   2      423.16      399.95    130.03 o 
  -9   2   2    12236.22    12498.72    574.61 o 
  -8   2   2     2773.95     2760.40    131.11 o 
  -7   2   2    61279.42    62107.64   2122.06 o 
  -6   2   2       99.82      236.89    127.68 o 
  -5   2   2    77109.52    77356.49   1678.02 o 
  -4   2   2     7539.43     7153.10    156.16 o 
  -3   2   2    48282.94    46310.82    952.19 o 
  -2   2   2       60.92      495.66    188.03 o 
  -1   2   2   355182.78   404783.81   9937.79 o 
   0   2   2     5070.06     5990.61    383.52 o 
   1   2   2    54146.98    58445.62   1709.95 o 
   2   2   2     2750.97     2776.41    180.74 o 
   3   2   2   233424.81   234817.27   4019.08 o 
   4   2   2     1065.43     1326.92    146.94 o 
   5   2   2    99437.09    96510.21   1137.24 o 
   6   2   2      191.20      343.38    114.29 o 
   7   2   2    17435.32    17078.66    257.75 o 
   8   2   2      193.94      198.70    111.63 o 
   9   2   2    47465.80    47333.62   1639.15 o 
  10   2   2      144.14       76.21    122.01 o 
 -11   3   2     3674.90     3013.38    599.69 o 
 -10   3   2    18339.39    18640.98   1040.91 o 
  -9   3   2      923.22     1078.06    109.27 o 
  -8   3   2    32377.19    33319.41   1325.03 o 
  -7   3   2      800.66      763.97    126.49 o 
  -6   3   2      460.30      822.91    132.00 o 
  -5   3   2     4425.94     4400.43    147.28 o 
  -4   3   2   179538.03   174405.30   3755.39 o 
  -3   3   2     2196.28     2586.48    177.92 o 
  -2   3   2    12045.60    10812.86    476.59 o 
  -1   3   2     2905.69     2908.98    221.72 o 
   0   3   2   106748.20   108034.41   4275.81 o 
   1   3   2     2162.15     2544.94    228.14 o 
   2   3   2   342002.97   376308.69   9038.73 o 
   3   3   2     2033.24     2100.04    170.45 o 
   4   3   2    15702.58    15767.57    370.89 o 
   5   3   2      183.66      192.82    130.81 o 
   6   3   2   119797.34   118585.42   2530.51 o 
   7   3   2      184.95      230.21    103.29 o 
   8   3   2    16728.14    16728.12    242.04 o 
   9   3   2       56.87       64.62    119.43 o 
  10   3   2     9008.63     8130.26   4363.72 o 
 -10   4   2     1717.40     1872.30    174.27 o 
  -9   4   2     1894.63     2083.29    133.28 o 
  -8   4   2     3306.13     3519.82    146.86 o 
  -7   4   2    56534.87    57499.37   2369.35 o 
  -6   4   2        1.51      150.19    137.54 o 
  -5   4   2    95305.38    93321.51   2110.87 o 
  -4   4   2       24.98      303.82    152.58 o 
  -3   4   2      323.53      343.30    156.22 o 
  -2   4   2    10037.83     9311.54    240.81 o 
  -1   4   2    31127.55    28965.90    711.58 o 
   0   4   2      898.61     1417.61    211.26 o 
   1   4   2   331774.03   360751.00  10033.43 o 
   2   4   2      169.79      205.81    207.74 o 
   3   4   2     6725.63     6924.17    207.98 o 
   4   4   2      762.12      723.92    132.74 o 
   5   4   2      102.89      407.20    110.93 o 
   6   4   2     2177.68     2228.52    116.85 o 
   7   4   2    72920.54    72617.81   1969.15 o 
   8   4   2       11.29      141.09    105.68 o 
   9   4   2     9499.21     9451.98    660.31 o 
 -10   5   2    43972.86    44429.42   2559.10 o 
  -9   5   2     2135.93     2212.12    130.41 o 
  -8   5   2    10429.05    10153.06    365.52 o 
  -7   5   2     1158.89     1200.71    142.29 o 
  -6   5   2     3400.93     3524.76    161.39 o 
  -5   5   2     6245.45     5968.48    233.07 o 
  -4   5   2    29481.71    28567.77   1130.03 o 
  -3   5   2      256.60      502.84    151.69 o 
  -2   5   2   250188.08   250544.25   5720.14 o 
  -1   5   2     1281.65     1378.06    173.66 o 
   0   5   2    31737.63    30093.43    759.27 o 
   1   5   2     7638.40     8091.76    260.56 o 
   2   5   2     5399.53     5273.44    200.29 o 
   3   5   2     2312.55     2269.96    170.90 o 
   4   5   2   258587.75   267848.13   7057.96 o 
   5   5   2      672.89      740.77    125.63 o 
   6   5   2      287.72      468.33    115.81 o 
   7   5   2       88.63      253.38    107.05 o 
   8   5   2     4138.94     4341.83    263.38 o 
   9   5   2      709.38      499.41    115.85 o 
 -10   6   2     2182.46     1530.76    206.76 o 
  -9   6   2     2225.74     2435.10    150.07 o 
  -8   6   2      804.79      861.74    149.90 o 
  -7   6   2    33988.77    34093.15   1358.33 o 
  -6   6   2     4675.22     4867.11    230.84 o 
  -5   6   2    42697.34    42436.65   1600.94 o 
  -4   6   2     1056.25     1182.58    135.71 o 
  -3   6   2      930.00     1173.32    148.86 o 
  -2   6   2     3587.40     3505.12    165.52 o 
  -1   6   2    33864.34    32389.68    927.59 o 
   0   6   2    10577.75    10176.31    292.32 o 
   1   6   2   132795.66   132813.67   3196.01 o 
   2   6   2     2612.30     2628.72    183.28 o 
   3   6   2     2932.61     3110.69    170.85 o 
   4   6   2      465.47      551.86    146.72 o 
   5   6   2     4021.46     4081.51    149.28 o 
   6   6   2     1401.54     1400.11    115.96 o 
   7   6   2    48761.05    48796.99   2305.32 o 
   8   6   2     2472.07     2532.87    152.48 o 
   9   6   2    10616.41     9569.41    430.25 o 
  -9   7   2      669.57      606.99    132.71 o 
  -8   7   2    18333.07    19614.52    955.24 o 
  -7   7   2      941.29      912.96    132.50 o 
  -6   7   2     1464.99     2167.95    282.58 o 
  -5   7   2     1917.40     2026.13    139.74 o 
  -4   7   2    77355.68    75033.40   2588.89 o 
  -3   7   2    18435.92    17482.74    649.59 o 
  -2   7   2    20540.56    19348.75    914.42 o 
  -1   7   2      564.07      726.19    172.39 o 
   0   7   2    75503.35    70941.32   2842.29 o 
   1   7   2      241.60      352.39    167.41 o 
   2   7   2    92325.97    92517.50   1762.10 o 
   3   7   2     8720.16     8532.37    307.23 o 
   4   7   2     1626.04     1807.80    157.20 o 
   5   7   2     3297.45     3338.02    131.58 o 
   6   7   2    51630.57    49757.23   1453.92 o 
   7   7   2      165.54      263.88    114.83 o 
   8   7   2     9047.48     9697.19    651.76 o 
  -9   8   2     5463.19     4973.88    241.63 o 
  -8   8   2     8519.31     8861.89    361.24 o 
  -7   8   2    21684.22    23345.00    870.94 o 
  -6   8   2     3399.31     3621.23    171.17 o 
  -5   8   2     6867.71     7333.34    234.17 o 
  -4   8   2     1554.10     1543.49    138.81 o 
  -3   8   2    12244.29    12068.38    419.13 o 
  -2   8   2     3523.61     3817.72    172.09 o 
  -1   8   2   111099.68   111453.09   4259.74 o 
   0   8   2    11965.09    11881.24    400.98 o 
   1   8   2      312.39      578.68    165.43 o 
   2   8   2     4839.50     4794.82    198.15 o 
   3   8   2    64764.86    66863.09   1864.47 o 
   4   8   2       93.46      126.37    148.42 o 
   5   8   2    48859.14    48758.81   1555.65 o 
   6   8   2     3962.48     4015.25    175.97 o 
   7   8   2     1664.65     1463.76    162.01 o 
   8   8   2     3161.79     2177.62    342.38 o 
  -8   9   2     3015.44     3094.80    164.01 o 
  -7   9   2      506.17      685.82    132.03 o 
  -6   9   2     1575.72     1593.38    139.80 o 
  -5   9   2    15489.86    15683.39    715.18 o 
  -4   9   2    11537.10    11821.35    302.49 o 
  -3   9   2     5473.04     5304.51    226.26 o 
  -2   9   2    48363.77    45853.17    997.82 o 
  -1   9   2     9983.74     9600.96    433.05 o 
   0   9   2     3194.45     3483.46    201.30 o 
   1   9   2     3382.37     3297.56    173.53 o 
   2   9   2      666.49      717.13    138.60 o 
   3   9   2     9109.48     8957.15    254.60 o 
   4   9   2    58649.63    57834.86   1382.38 o 
   5   9   2     3960.18     3980.42    121.86 o 
   6   9   2      520.01      636.76    141.13 o 
   7   9   2      973.35      830.78    122.59 o 
  -8  10   2     2613.30     1920.25    243.46 o 
  -7  10   2    12736.10    13338.00    634.98 o 
  -6  10   2    10203.25    10251.39    364.32 o 
  -5  10   2    14937.89    14755.32    483.98 o 
  -4  10   2     2708.37     2906.99    194.07 o 
  -3  10   2     8985.93     9329.79    575.13 o 
  -2  10   2     6496.59     6312.27    187.59 o 
  -1  10   2      790.43      937.87    150.11 o 
   0  10   2    11245.55    11343.28    408.34 o 
   1  10   2    90460.96    92980.23   4082.09 o 
   2  10   2    10060.93    10312.98    381.71 o 
   3  10   2    10859.23    11371.50    387.61 o 
   4  10   2      148.53      164.06    157.50 o 
   5  10   2     9345.58     9553.63    321.48 o 
   6  10   2     6555.05     6081.34    289.65 o 
   7  10   2    27074.64    22505.96   1153.57 o 
  -7  11   2       81.57      105.93    143.06 o 
  -6  11   2      977.28      889.07    154.34 o 
  -5  11   2     1722.59     1614.43    158.83 o 
  -4  11   2     4674.02     4641.91    302.02 o 
  -3  11   2    23191.66    22740.17    823.39 o 
  -2  11   2    13397.87    13859.91    590.73 o 
  -1  11   2     3595.44     3490.83    199.41 o 
   0  11   2      612.07      600.72    155.33 o 
   1  11   2      382.40      501.25    188.87 o 
   2  11   2     2526.01     2585.66    165.97 o 
   3  11   2    11865.60    12094.27    792.98 o 
   4  11   2    17564.76    16944.00    813.99 o 
   5  11   2    10536.68     9999.48    429.12 o 
   6  11   2      977.18      366.02    163.88 o 
  -6  12   2    14809.48    13142.31   1414.64 o 
  -5  12   2      374.20      439.57    157.61 o 
  -4  12   2      231.94      312.71    180.50 o 
  -3  12   2     1167.23     1138.75    207.13 o 
  -2  12   2     1038.00      906.92    181.15 o 
  -1  12   2    28679.86    29668.07    447.34 o 
   0  12   2    28449.35    30022.97    768.55 o 
   1  12   2     1789.41     1859.68    183.45 o 
   2  12   2     8765.81     8939.59    333.92 o 
   3  12   2    17494.39    17126.10   1086.64 o 
   4  12   2        0.07       -5.47    164.08 o 
   5  12   2    15534.34    13165.61    841.38 o 
  -5  13   2     7045.11     5422.12    560.24 o 
  -4  13   2    10089.24     9873.25    278.15 o 
  -3  13   2    12680.41    12530.38    411.93 o 
  -2  13   2      207.23      253.35    192.01 o 
  -1  13   2     7560.11     7996.54    255.60 o 
   0  13   2    11851.03    13318.32    666.90 o 
   1  13   2     1126.71      986.06    194.17 o 
   2  13   2    18525.80    19739.42   1174.79 o 
   3  13   2    13931.78    13134.75    494.91 o 
   4  13   2     1351.61      811.09    144.24 o 
  -3  14   2     2525.60     2214.67    449.78 o 
  -2  14   2     7380.38     7524.13    257.52 o 
  -1  14   2       28.02      210.08    189.85 o 
   0  14   2    11066.69    11077.87    531.15 o 
   1  14   2     5888.34     5623.69    388.12 o 
   2  14   2    13615.82    10222.26   2502.25 o 
 -11   1   3       31.83      222.99    142.28 o 
 -10   1   3     6897.83     7036.97    356.83 o 
  -9   1   3     1674.12     1872.52    145.54 o 
  -8   1   3    24565.22    25557.79    680.83 o 
  -7   1   3     9096.73     9478.82    374.82 o 
  -6   1   3    24605.34    24297.46    763.47 o 
  -5   1   3     5372.73     5486.43    261.44 o 
  -4   1   3    89955.58    86689.96   2410.98 o 
  -3   1   3    43939.90    42809.66    968.87 o 
  -2   1   3    55134.34    52426.32   1005.99 o 
  -1   1   3    22582.19    21932.09    359.79 o 
   0   1   3    22074.99    20314.55    804.81 o 
   1   1   3    11981.39    11598.44    256.55 o 
   2   1   3    19718.88    19385.07    666.98 o 
   3   1   3     5545.96     5264.06    195.90 o 
   4   1   3        4.38       83.18    136.03 o 
   5   1   3       11.85      192.22    125.63 o 
   6   1   3     2260.11     2275.13    122.26 o 
   7   1   3     4211.28     4224.11    120.74 o 
   8   1   3      812.31      827.75    104.87 o 
   9   1   3     2237.53     2249.14    129.47 o 
 -11   2   3     2970.33     2640.96    380.52 o 
 -10   2   3      907.78      950.24    123.86 o 
  -9   2   3     1868.32     2246.91    124.94 o 
  -8   2   3       16.42      235.64    131.28 o 
  -7   2   3    24398.61    26113.86    966.15 o 
  -6   2   3     1005.54     1180.50    129.78 o 
  -5   2   3    25378.20    24925.05    506.24 o 
  -4   2   3    13303.09    12624.92    294.36 o 
  -3   2   3    35742.58    34923.73    650.87 o 
  -2   2   3      154.61      315.88    230.79 o 
  -1   2   3    38451.71    38283.32   1321.62 o 
   0   2   3     5787.46     5172.72    273.11 o 
   1   2   3    20673.70    21062.40    659.96 o 
   2   2   3     3493.70     3076.99    194.76 o 
   3   2   3      339.58      545.41    145.49 o 
   4   2   3     2639.53     2495.12    139.12 o 
   5   2   3     2543.00     2786.50    124.63 o 
   6   2   3        9.89       88.27    114.14 o 
   7   2   3     1543.20     1600.33    111.91 o 
   8   2   3     1066.83     1202.07    117.51 o 
   9   2   3     1113.54     1017.54    111.42 o 
 -11   3   3      936.97      521.80    143.89 o 
 -10   3   3     1252.37     1431.49    147.05 o 
  -9   3   3       46.50       28.24    132.18 o 
  -8   3   3     7256.35     7818.23    340.68 o 
  -7   3   3      197.62      370.17    122.85 o 
  -6   3   3    53062.49    54758.42   1317.81 o 
  -5   3   3    16679.14    16578.52    310.45 o 
  -4   3   3     6774.46     6546.94    168.01 o 
  -3   3   3      595.09      874.91    164.04 o 
  -2   3   3    44633.65    46248.96   1880.62 o 
  -1   3   3     2695.84     2602.51    208.96 o 
   0   3   3    55828.38    52838.22   2324.83 o 
   1   3   3    27505.48    27172.33    813.01 o 
   2   3   3     1004.60     1250.74    177.97 o 
   3   3   3     1113.04     1208.31    145.99 o 
   4   3   3     2585.29     2696.55    145.61 o 
   5   3   3        1.50      119.20    107.28 o 
   6   3   3      181.35      430.77    114.15 o 
   7   3   3      869.01      933.67    116.97 o 
   8   3   3     6828.19     6890.69    113.72 o 
   9   3   3     5644.07     5380.93    460.00 o 
 -11   4   3      539.19      374.67    300.25 o 
 -10   4   3      526.29      406.49    145.87 o 
  -9   4   3    26222.63    28034.10   1024.44 o 
  -8   4   3    15179.83    16113.87    573.09 o 
  -7   4   3    12985.96    13402.97    364.26 o 
  -6   4   3     3751.95     3811.92    172.78 o 
  -5   4   3    31022.03    30528.81    852.73 o 
  -4   4   3     2032.79     2202.22    138.48 o 
  -3   4   3   110997.21   109997.67   3763.58 o 
  -2   4   3    66212.22    67785.74   2721.88 o 
  -1   4   3     7811.62     7775.04    364.73 o 
   0   4   3     2414.23     2584.18    182.64 o 
   1   4   3    23728.74    22193.06    820.07 o 
   2   4   3      666.12      882.99    171.46 o 
   3   4   3    11050.66    10472.61    226.63 o 
   4   4   3     7621.24     7892.82    151.93 o 
   5   4   3     9248.30     9346.77    222.11 o 
   6   4   3     7603.79     7464.68    137.13 o 
   7   4   3       17.44      183.83    112.95 o 
   8   4   3     3727.89     3879.81    110.32 o 
   9   4   3     1469.10      743.76    191.24 o 
 -10   5   3     3958.85     3815.86    341.83 o 
  -9   5   3        0.43       68.33    132.16 o 
  -8   5   3      393.55      500.16    115.88 o 
  -7   5   3     2953.63     3065.32    127.03 o 
  -6   5   3     5461.10     5954.05    165.97 o 
  -5   5   3     6085.00     6453.39    178.12 o 
  -4   5   3    13039.08    12828.86    268.39 o 
  -3   5   3     2696.38     2986.13    167.47 o 
  -2   5   3       65.87      305.04    155.31 o 
  -1   5   3    10374.91    10377.69    396.57 o 
   0   5   3    17336.04    18001.68    666.09 o 
   1   5   3    13792.21    14209.41    566.21 o 
   2   5   3    13334.14    12706.31    420.89 o 
   3   5   3    14746.48    14499.75    462.78 o 
   4   5   3     4390.71     4813.75    159.03 o 
   5   5   3      659.12      844.10    111.02 o 
   6   5   3     4372.58     4536.21    117.77 o 
   7   5   3     3366.20     3313.29    107.55 o 
   8   5   3     2415.83     2153.02    123.53 o 
   9   5   3     3883.39     3286.60    444.66 o 
 -10   6   3     6884.65     5835.58    875.91 o 
  -9   6   3      246.08      166.32    153.04 o 
  -8   6   3     2374.91     2426.13    136.57 o 
  -7   6   3    41864.81    44039.23   1648.10 o 
  -6   6   3     9662.47    10119.40    415.45 o 
  -5   6   3    47989.87    48166.66   1849.31 o 
  -4   6   3    35420.39    34905.03    877.08 o 
  -3   6   3     4432.56     4550.28    168.17 o 
  -2   6   3      736.07      812.58    172.65 o 
  -1   6   3   102569.79    99021.95   3185.59 o 
   0   6   3    31612.85    31323.21   1021.60 o 
   1   6   3     3695.67     4392.24    216.15 o 
   2   6   3    16465.77    16973.93    655.50 o 
   3   6   3      328.09      608.44    153.95 o 
   4   6   3     9231.87     9458.99    226.54 o 
   5   6   3     8081.55     8202.21    173.62 o 
   6   6   3     3168.47     3221.12    115.79 o 
   7   6   3     7269.85     7366.02    210.12 o 
   8   6   3     2770.57     2257.77    202.07 o 
 -10   7   3     7228.79     6927.89    453.67 o 
  -9   7   3      717.57      644.79    156.17 o 
  -8   7   3     8075.94     9063.71    450.44 o 
  -7   7   3    12001.60    12849.72    758.91 o 
  -6   7   3      488.72      719.40    127.34 o 
  -5   7   3     6289.23     6621.72    188.68 o 
  -4   7   3    59959.52    61864.32   2092.51 o 
  -3   7   3    13802.63    14372.37    547.46 o 
  -2   7   3    11547.70    11804.14    534.50 o 
  -1   7   3     7298.51     7061.84    196.47 o 
   0   7   3     1289.20     1681.55    192.33 o 
   1   7   3    12523.90    12622.58    561.64 o 
   2   7   3    46155.80    48361.54   1264.86 o 
   3   7   3     7866.92     7881.24    237.71 o 
   4   7   3      651.93      868.56    126.40 o 
   5   7   3      109.36      355.12    112.48 o 
   6   7   3     3216.91     3207.76    167.43 o 
   7   7   3    12799.85    12982.26    687.77 o 
   8   7   3     4927.26     3647.15    464.82 o 
  -9   8   3    21450.95    19779.29   1223.99 o 
  -8   8   3     8843.67     8990.90    540.12 o 
  -7   8   3      418.66      512.44    128.10 o 
  -6   8   3      546.71      838.92    146.93 o 
  -5   8   3     9972.59    10139.19    513.61 o 
  -4   8   3     1065.90     1368.48    150.39 o 
  -3   8   3    48457.47    50426.37   2154.57 o 
  -2   8   3    50053.06    49874.33   1705.14 o 
  -1   8   3      865.89     1154.21    176.46 o 
   0   8   3      292.32      148.87    212.43 o 
   1   8   3     7162.46     7557.56    310.15 o 
   2   8   3        3.62      179.30    150.89 o 
   3   8   3     6926.15     7118.66    235.22 o 
   4   8   3    23957.80    23189.02    727.77 o 
   5   8   3    14970.87    14390.08    651.39 o 
   6   8   3     4997.83     5127.65    302.15 o 
   7   8   3      351.05      316.87    114.09 o 
   8   8   3      230.26       51.59    128.91 o 
  -9   9   3      682.67      550.89    164.66 o 
  -8   9   3     4160.90     4567.64    193.34 o 
  -7   9   3     1057.98      907.43    160.67 o 
  -6   9   3    65767.93    71101.87   2992.38 o 
  -5   9   3    30829.66    32615.10   1004.90 o 
  -4   9   3      535.03      691.82    147.86 o 
  -3   9   3       69.49      169.43    138.80 o 
  -2   9   3    29253.63    29254.21   1619.36 o 
  -1   9   3       65.26      152.31    172.45 o 
   0   9   3    54603.90    57536.56   2344.91 o 
   1   9   3    30558.25    32711.08   1783.67 o 
   2   9   3     5745.94     6273.90    426.09 o 
   3   9   3     7013.06     6816.11    171.27 o 
   4   9   3     5241.99     5261.69    166.65 o 
   5   9   3     1052.67      996.26    129.10 o 
   6   9   3     1418.66     1203.52    140.45 o 
   7   9   3     1329.89     1219.87    182.11 o 
  -8  10   3     6827.44     5351.92   1127.95 o 
  -7  10   3     7427.69     7541.12    217.20 o 
  -6  10   3      470.40      352.20    160.44 o 
  -5  10   3      963.79     1052.54    133.26 o 
  -4  10   3     8821.32     9161.91    351.34 o 
  -3  10   3     8503.68     8455.21    708.28 o 
  -2  10   3    11452.93    11911.04    513.22 o 
  -1  10   3    12292.50    12872.65    634.09 o 
   0  10   3    10891.38    11931.93    376.38 o 
   1  10   3     1499.79     2003.70    203.86 o 
   2  10   3     5557.19     5708.46    273.03 o 
   3  10   3     9351.48     9358.28    367.59 o 
   4  10   3     4201.20     4257.45    243.19 o 
   5  10   3     7059.48     6354.08    309.44 o 
   6  10   3     6971.36     6825.82    347.35 o 
  -7  11   3     8173.42     5979.60    798.68 o 
  -6  11   3      432.97      409.75    153.81 o 
  -5  11   3      900.79      981.49    145.84 o 
  -4  11   3    50073.70    50242.04   3794.17 o 
  -3  11   3     8972.38     9018.83    547.31 o 
  -2  11   3    11130.17    11318.60    871.69 o 
  -1  11   3    18667.20    18804.70    605.45 o 
   0  11   3       78.56      127.70    197.74 o 
   1  11   3     4366.47     4989.53    305.11 o 
   2  11   3    26317.06    26962.54   1025.63 o 
   3  11   3    10797.94    11090.55    587.69 o 
   4  11   3     1362.10     1282.64    168.59 o 
   5  11   3      116.08      143.43    163.64 o 
   6  11   3     3096.88     2547.97    365.35 o 
  -6  12   3     2177.12     1528.97    294.23 o 
  -5  12   3     5085.95     4709.54    338.49 o 
  -4  12   3     7904.66     8163.18    419.08 o 
  -3  12   3      895.22     1064.34    192.33 o 
  -2  12   3     7659.45     7814.15    478.16 o 
  -1  12   3    28946.65    31972.48    880.31 o 
   0  12   3     4510.46     5086.21    235.37 o 
   1  12   3      151.41      340.11    227.42 o 
   2  12   3      831.40      980.74    148.29 o 
   3  12   3      501.08      480.10    130.90 o 
   4  12   3    10531.08     9604.88    607.49 o 
   5  12   3     9795.23     5642.03   1415.05 o 
  -5  13   3    10380.86     7899.41    796.25 o 
  -4  13   3       64.99      -61.81    200.70 o 
  -3  13   3      487.33      607.67    190.21 o 
  -2  13   3     3533.91     3779.88    293.99 o 
  -1  13   3      306.78      339.64    196.60 o 
   0  13   3    11389.14    12819.20    431.44 o 
   1  13   3    16990.39    18041.39    379.34 o 
   2  13   3     6061.68     5128.59    607.61 o 
   3  13   3       71.24      220.90    167.81 o 
  -3  14   3    24297.68    22229.83    787.02 o 
  -2  14   3    10154.97     9482.44    295.00 o 
  -1  14   3       63.65      139.25    186.90 o 
   0  14   3       62.08      184.07    171.53 o 
   1  14   3     8164.93     5367.63   1376.57 o 
 -11   0   4      370.20      146.89    273.88 o 
 -10   0   4      427.19      721.02    190.99 o 
  -9   0   4    23107.78    25554.02    900.97 o 
  -8   0   4       82.06      151.01    175.26 o 
  -7   0   4       36.09      250.27    212.29 o 
  -6   0   4   134017.42   143344.11   7982.93 o 
  -5   0   4        3.63      333.78    209.80 o 
  -4   0   4    96318.71    93612.42   3776.88 o 
  -3   0   4    14171.84    13377.09    766.32 o 
  -2   0   4     5210.10     5217.43    415.43 o 
  -1   0   4    17401.09    14630.43    375.03 o 
   0   0   4     5540.09     4640.37    313.07 o 
   1   0   4      957.20     1315.05    257.55 o 
   2   0   4   399790.50   400771.22  10087.49 o 
   3   0   4     1530.65     1458.86    222.85 o 
   4   0   4    21482.53    19747.15    350.40 o 
   5   0   4     7979.92     7699.39    221.19 o 
   6   0   4     4914.84     4906.57    179.60 o 
   7   0   4      966.86      918.79    150.31 o 
   8   0   4   128361.30   133797.02   4082.51 o 
   9   0   4      110.75       68.52    161.33 o 
 -11   1   4     7285.58     7602.70   1137.27 o 
 -10   1   4       18.31       42.63    145.31 o 
  -9   1   4    67026.70    73888.07   3239.72 o 
  -8   1   4      173.52      532.61    129.63 o 
  -7   1   4    16050.89    17531.74    506.70 o 
  -6   1   4    14157.97    14694.28    610.29 o 
  -5   1   4     8048.31     7609.75    218.36 o 
  -4   1   4     7899.59     7909.87    251.07 o 
  -3   1   4   179644.31   176541.81   4423.98 o 
  -2   1   4       30.07      254.45    217.59 o 
  -1   1   4   137797.63   127818.86   2556.51 o 
   0   1   4     5063.39     4836.91    215.36 o 
   1   1   4      342.27      833.36    188.73 o 
   2   1   4    13786.62    13040.52    256.38 o 
   3   1   4    50917.08    47433.23    986.48 o 
   4   1   4      126.99      261.97    132.84 o 
   5   1   4   119598.66   118432.82   1975.78 o 
   6   1   4      271.02      314.94    115.53 o 
   7   1   4     8002.55     7940.91    139.35 o 
   8   1   4     1861.60     1936.86    110.93 o 
   9   1   4      530.89      668.05    125.65 o 
 -11   2   4     8299.44     8801.69    793.89 o 
 -10   2   4    21931.16    24959.05   1254.46 o 
  -9   2   4      813.29      844.33    133.06 o 
  -8   2   4    37947.77    42972.52   1417.66 o 
  -7   2   4    10989.68    11950.13    364.88 o 
  -6   2   4    44046.16    45456.43   1032.05 o 
  -5   2   4     1950.75     2188.96    184.48 o 
  -4   2   4    96543.98    93838.02   1531.39 o 
  -3   2   4    15850.05    15034.41    365.65 o 
  -2   2   4     1621.71     2465.12    199.64 o 
  -1   2   4     3830.48     3800.77    236.01 o 
   0   2   4   224294.09   228989.89   7930.86 o 
   1   2   4     5822.65     5508.24    204.60 o 
   2   2   4    45330.66    45609.85   1538.08 o 
   3   2   4     8441.32     8166.23    224.54 o 
   4   2   4    96401.95    94284.66   2143.49 o 
   5   2   4     1382.26     1494.50    124.91 o 
   6   2   4    79204.58    80604.27    669.73 o 
   7   2   4     1400.99     1511.23    113.50 o 
   8   2   4     8365.72     8506.41    209.60 o 
   9   2   4       43.85       48.67    126.31 o 
 -11   3   4    24450.49    21949.10   3075.98 o 
 -10   3   4     8467.13     9372.49    573.96 o 
  -9   3   4    15488.42    16664.63    523.02 o 
  -8   3   4     5236.49     5911.80    221.92 o 
  -7   3   4    45003.68    48938.11   1171.23 o 
  -6   3   4     1923.81     2209.14    134.56 o 
  -5   3   4    19815.22    19432.13    430.29 o 
  -4   3   4    11401.36    10901.16    437.70 o 
  -3   3   4   138378.16   137027.66   4043.67 o 
  -2   3   4      495.30      911.43    182.16 o 
  -1   3   4    53046.84    49142.53   2033.51 o 
   0   3   4    14364.27    13273.98    686.80 o 
   1   3   4    38891.90    37276.03   1087.43 o 
   2   3   4     5220.77     5323.40    155.71 o 
   3   3   4   145063.80   148521.31   2512.16 o 
   4   3   4     5052.64     5094.76    138.90 o 
   5   3   4     6388.54     6551.93    177.02 o 
   6   3   4      647.86      838.71    118.70 o 
   7   3   4    43987.94    46541.21    759.72 o 
   8   3   4      969.00     1132.95    111.82 o 
   9   3   4    20692.82    19268.71   1583.55 o 
 -11   4   4       47.56      -32.73    289.73 o 
 -10   4   4      683.00      694.63    189.24 o 
  -9   4   4     6394.99     6934.09    307.62 o 
  -8   4   4     3966.59     4396.68    225.83 o 
  -7   4   4     3388.07     3525.15    186.27 o 
  -6   4   4    80903.50    83628.87   2029.55 o 
  -5   4   4      567.65      589.67    144.39 o 
  -4   4   4    40808.74    40425.86   1255.83 o 
  -3   4   4     3237.85     3492.61    178.51 o 
  -2   4   4     1854.75     2091.42    200.93 o 
  -1   4   4    22791.93    21542.65    824.40 o 
   0   4   4    86566.12    80091.63   2978.09 o 
   1   4   4       26.28      285.39    170.02 o 
   2   4   4   155706.67   161369.11   3877.50 o 
   3   4   4       50.67      159.90    143.33 o 
   4   4   4     3296.70     3938.86    206.75 o 
   5   4   4     4621.94     4651.67    122.34 o 
   6   4   4     4480.98     4717.87    132.93 o 
   7   4   4      941.53      967.42    123.58 o 
   8   4   4    46459.52    48110.07    961.84 o 
   9   4   4        0.51     -116.78    236.53 o 
 -10   5   4      195.48      246.28    129.53 o 
  -9   5   4    66670.22    71627.40   3286.72 o 
  -8   5   4     2651.75     3056.10    135.32 o 
  -7   5   4     1130.31     1527.93    136.08 o 
  -6   5   4    13192.46    13714.23    499.03 o 
  -5   5   4     2574.84     2697.37    187.80 o 
  -4   5   4     9795.95     9747.15    339.79 o 
  -3   5   4    69957.50    70772.05   2949.44 o 
  -2   5   4     1659.62     1964.98    204.91 o 
  -1   5   4   157705.31   161339.27   6159.47 o 
   0   5   4       12.88      298.48    162.91 o 
   1   5   4    26621.49    26704.63   1165.85 o 
   2   5   4    13702.29    13536.30    432.37 o 
   3   5   4      966.39     1197.72    154.92 o 
   4   5   4      879.93     1025.81    136.21 o 
   5   5   4   171202.83   184787.95   5164.39 o 
   6   5   4      176.44      234.05    115.83 o 
   7   5   4     4806.01     5382.36    306.21 o 
   8   5   4      868.61      646.00    110.93 o 
 -10   6   4      522.21      381.44    138.10 o 
  -9   6   4     7147.24     7716.94    457.40 o 
  -8   6   4     4482.30     4702.48    269.55 o 
  -7   6   4     1208.61     1521.36    146.17 o 
  -6   6   4    46263.65    49982.82   1936.64 o 
  -5   6   4     4395.16     4505.90    138.10 o 
  -4   6   4    28930.12    29573.82   1198.76 o 
  -3   6   4     7782.95     7825.16    322.27 o 
  -2   6   4     1361.47     1939.68    291.61 o 
  -1   6   4     5244.71     5372.70    184.73 o 
   0   6   4    34048.85    33225.53   1141.40 o 
   1   6   4     7888.72     7665.31    264.16 o 
   2   6   4    70598.47    71736.14   2869.19 o 
   3   6   4       29.68      232.48    135.92 o 
   4   6   4      164.83      442.95    128.59 o 
   5   6   4     2744.82     2987.22    128.43 o 
   6   6   4     4763.73     4770.66    137.29 o 
   7   6   4     2469.45     2635.63    117.08 o 
   8   6   4    28520.94    28128.27   2926.60 o 
 -10   7   4     8952.21     5324.58   1249.15 o 
  -9   7   4     3576.13     3636.89    169.62 o 
  -8   7   4      306.26      492.54    148.16 o 
  -7   7   4    24397.55    27227.51   1031.74 o 
  -6   7   4     1183.77     1535.78    152.38 o 
  -5   7   4    15408.51    16487.80    669.18 o 
  -4   7   4     8963.25     9205.01    266.40 o 
  -3   7   4    51140.50    52925.80   2422.44 o 
  -2   7   4    11955.18    11978.64    249.40 o 
  -1   7   4    16243.13    17187.91    401.39 o 
   0   7   4     2740.48     2812.81    138.50 o 
   1   7   4    15163.60    15626.16    629.54 o 
   2   7   4     1067.14     1302.09    138.24 o 
   3   7   4   101242.00   101713.66   3641.00 o 
   4   7   4    10022.78    10223.40    268.33 o 
   5   7   4     2468.57     2720.56    137.64 o 
   6   7   4      177.70      230.34    121.90 o 
   7   7   4    38299.60    37771.86   1543.81 o 
   8   7   4      353.49      290.19    146.50 o 
  -9   8   4        8.72       57.71    147.83 o 
  -8   8   4    17138.83    18164.59    944.58 o 
  -7   8   4    18411.54    19745.77    979.32 o 
  -6   8   4    15635.77    16797.69    805.66 o 
  -5   8   4     1172.82     1434.75    131.48 o 
  -4   8   4    14050.53    15159.83    421.60 o 
  -3   8   4      101.02      246.63    145.73 o 
  -2   8   4      115.32      539.58    154.91 o 
  -1   8   4     9120.26     9589.97    238.87 o 
   0   8   4    65965.80    71695.48   1740.02 o 
   1   8   4    11470.92    12161.55    447.03 o 
   2   8   4     1917.64     2142.09    159.84 o 
   3   8   4      690.65      874.70    129.89 o 
   4   8   4    23371.30    23446.04    737.15 o 
   5   8   4      925.10      960.35    132.30 o 
   6   8   4    33152.49    34218.80   1567.69 o 
   7   8   4     4705.04     4333.93    388.18 o 
  -9   9   4    13403.23    13415.24    444.55 o 
  -8   9   4     2035.06     2166.90    228.91 o 
  -7   9   4      369.68      393.74    133.71 o 
  -6   9   4       70.28      254.08    136.54 o 
  -5   9   4     1256.59     1558.37    161.98 o 
  -4   9   4    15064.24    16287.88    536.65 o 
  -3   9   4    22701.09    24445.20    720.35 o 
  -2   9   4     2349.02     2602.19    151.69 o 
  -1   9   4    19656.30    20885.49    549.20 o 
   0   9   4     2617.90     2902.38    177.09 o 
   1   9   4     1534.88     1739.32    148.75 o 
   2   9   4    12238.96    12373.40    541.92 o 
   3   9   4     4042.20     3865.75    182.70 o 
   4   9   4     6458.79     6155.02    431.71 o 
   5   9   4    27627.65    27225.81   1056.61 o 
   6   9   4     3224.11     3193.22    268.41 o 
   7   9   4       12.06        1.46    186.10 o 
  -8  10   4       66.94       45.98    176.57 o 
  -7  10   4     2694.28     2458.86    164.17 o 
  -6  10   4    25744.12    27110.07   1111.01 o 
  -5  10   4    10676.18    11292.78    405.74 o 
  -4  10   4     2205.48     2487.81    163.36 o 
  -3  10   4      234.66      355.92    126.07 o 
  -2  10   4     9146.89     9729.38    627.65 o 
  -1  10   4    11401.29    12556.60    495.90 o 
   0  10   4     2342.59     2979.70    224.24 o 
   1  10   4     7678.57     8340.13    364.74 o 
   2  10   4    57691.15    57093.21   2904.71 o 
   3  10   4     6871.51     7073.72    424.51 o 
   4  10   4    12969.28    12455.09    619.47 o 
   5  10   4     1815.87     1674.85    113.64 o 
   6  10   4     3287.76     2412.66    270.20 o 
  -7  11   4      307.93      206.62    137.35 o 
  -6  11   4     2853.10     2948.65    146.17 o 
  -5  11   4     3354.00     3127.14    174.78 o 
  -4  11   4     3538.57     3464.53    241.19 o 
  -3  11   4     6476.69     6559.03    451.63 o 
  -2  11   4    27558.87    29208.14    590.29 o 
  -1  11   4    10647.16    12533.92    360.22 o 
   0  11   4      213.50      308.31    158.57 o 
   1  11   4     1377.98     1848.50    145.02 o 
   2  11   4     1041.54      975.13    145.32 o 
   3  11   4     1287.74     1732.69    353.86 o 
   4  11   4    13330.53    12049.59    834.21 o 
   5  11   4     9835.60     8653.81    633.92 o 
  -6  12   4      788.91      432.75    155.27 o 
  -5  12   4     9143.25     8359.92    539.74 o 
  -4  12   4      976.24     1059.94    159.95 o 
  -3  12   4        6.95      169.60    180.95 o 
  -2  12   4      599.62      838.17    212.57 o 
  -1  12   4     2667.91     3131.90    219.46 o 
   0  12   4    21947.65    23882.35    724.25 o 
   1  12   4    24130.49    26452.00    787.61 o 
   2  12   4     1572.80     1870.11    136.22 o 
   3  12   4     2159.16     1356.64    230.43 o 
   4  12   4     8084.42     5213.95    824.56 o 
  -5  13   4     3067.89     2126.78    392.33 o 
  -4  13   4    15344.97    14212.79    954.54 o 
  -3  13   4     5468.97     5571.61    247.10 o 
  -2  13   4    11475.66    12180.87    206.62 o 
  -1  13   4        6.26      248.21    209.12 o 
   0  13   4     5815.91     5850.46    188.75 o 
   1  13   4     1479.08      900.60    242.65 o 
   2  13   4     2019.13     1615.64    247.58 o 
   3  13   4    15779.23    12338.54    330.53 o 
  -2  14   4     1579.34     1491.66    270.23 o 
  -1  14   4    11489.99     8078.28   2211.71 o 
   0  14   4      942.02      375.73    666.76 o 
 -11   1   5        5.72      145.04    162.07 o 
 -10   1   5        4.25        0.64    138.15 o 
  -9   1   5     6098.89     6679.73    515.36 o 
  -8   1   5      112.09      206.55    131.84 o 
  -7   1   5    17569.31    18384.50   1606.87 o 
  -6   1   5     4836.40     4991.55    206.91 o 
  -5   1   5    45262.97    43750.87   1201.00 o 
  -4   1   5     1758.67     1971.30    169.94 o 
  -3   1   5    77338.72    69299.24   1455.84 o 
  -2   1   5    14897.11    13583.29    222.56 o 
  -1   1   5   107290.59    99708.24   1604.94 o 
   0   1   5    19118.74    17678.68    303.38 o 
   1   1   5    33459.80    30424.54    772.92 o 
   2   1   5     4255.21     3980.27    158.88 o 
   3   1   5    36193.10    33372.59    466.72 o 
   4   1   5     7726.86     7468.18    139.47 o 
   5   1   5     3511.34     3383.41    132.74 o 
   6   1   5      655.29      830.01    117.72 o 
   7   1   5       17.22      235.45    112.70 o 
   8   1   5      318.20      149.12    128.08 o 
 -11   2   5       26.41       45.40    157.58 o 
 -10   2   5     1482.36     1775.22    184.15 o 
  -9   2   5     1553.57     1926.38    190.11 o 
  -8   2   5       76.11      254.66    124.50 o 
  -7   2   5      540.22      930.33    129.60 o 
  -6   2   5    17020.98    17657.93    386.22 o 
  -5   2   5     4161.19     4092.41    148.12 o 
  -4   2   5    15558.15    14204.08    524.46 o 
  -3   2   5     5883.94     6167.58    411.35 o 
  -2   2   5     9831.35     8985.67    264.88 o 
  -1   2   5     1228.66     1419.72    181.21 o 
   0   2   5    38510.05    36731.14   1317.59 o 
   1   2   5     6101.69     6087.72    255.32 o 
   2   2   5     6491.18     6529.21    165.28 o 
   3   2   5     5900.26     5732.74    131.07 o 
   4   2   5     2148.85     2292.58    130.18 o 
   5   2   5      308.71      414.07    112.84 o 
   6   2   5     2881.21     2911.76    114.50 o 
   7   2   5      741.54      728.39    114.66 o 
   8   2   5      160.46      240.11    111.20 o 
 -11   3   5     1749.43     1109.55    231.81 o 
 -10   3   5      513.15      446.83    132.62 o 
  -9   3   5       12.94      131.62    140.09 o 
  -8   3   5       20.23      206.92    130.16 o 
  -7   3   5     4414.98     4662.44    140.19 o 
  -6   3   5     1176.92     1473.70    156.46 o 
  -5   3   5    34417.65    33815.96    963.12 o 
  -4   3   5    13028.80    12757.84    245.42 o 
  -3   3   5     7274.49     6735.68    212.08 o 
  -2   3   5      741.01      761.38    169.75 o 
  -1   3   5    23675.75    21950.86   1100.57 o 
   0   3   5     1974.97     2229.81    186.12 o 
   1   3   5    46041.92    44752.80   2175.23 o 
   2   3   5    20478.96    19180.71    592.11 o 
   3   3   5       37.06      384.30    122.74 o 
   4   3   5       29.58      115.17    123.31 o 
   5   3   5     4601.00     4709.62    178.38 o 
   6   3   5      332.94      475.96    106.92 o 
   7   3   5      979.89      930.42    124.06 o 
   8   3   5     1776.17     1696.45    137.36 o 
 -10   4   5       25.85      208.71    160.30 o 
  -9   4   5     1245.54     1500.65    134.54 o 
  -8   4   5    20645.17    22897.95    583.53 o 
  -7   4   5    10209.06    10728.63    281.59 o 
  -6   4   5    10483.81    10787.37    361.61 o 
  -5   4   5     2812.27     2810.30    149.43 o 
  -4   4   5    28213.35    28288.66    776.95 o 
  -3   4   5        6.94      290.84    143.61 o 
  -2   4   5   111335.66   113107.25   4257.55 o 
  -1   4   5    55743.55    52082.76   2727.20 o 
   0   4   5    18580.47    17046.46    710.75 o 
   1   4   5     1765.42     1995.82    151.55 o 
   2   4   5    27819.38    27963.74    739.26 o 
   3   4   5     1833.91     2006.33    134.59 o 
   4   4   5    21353.33    22344.09    556.08 o 
   5   4   5    11662.72    12294.13    432.40 o 
   6   4   5      919.79     1110.82    108.86 o 
   7   4   5     1346.42     1617.86    116.21 o 
   8   4   5      517.40      281.90    106.23 o 
 -10   5   5     3649.29     3327.90    479.28 o 
  -9   5   5     1945.52     1997.77    151.24 o 
  -8   5   5        3.68     -124.09    133.71 o 
  -7   5   5      843.21     1059.76    127.68 o 
  -6   5   5     2680.73     2988.59    122.30 o 
  -5   5   5    15785.46    16350.16    422.71 o 
  -4   5   5     8056.93     8567.85    350.91 o 
  -3   5   5    19272.33    20405.41    561.47 o 
  -2   5   5     4182.89     4121.97    172.58 o 
  -1   5   5     3773.63     3574.87    185.59 o 
   0   5   5     4085.94     3973.80    177.05 o 
   1   5   5     8420.04     8413.69    456.48 o 
   2   5   5     4631.76     4788.87    154.47 o 
   3   5   5     7602.26     8148.70    176.67 o 
   4   5   5     7586.38     7743.36    177.01 o 
   5   5   5     2603.10     2757.61    139.28 o 
   6   5   5      896.50      903.77    124.29 o 
   7   5   5     2465.26     2465.79    118.19 o 
   8   5   5     1388.19      972.15    238.20 o 
 -10   6   5     5841.94     5236.57    389.49 o 
  -9   6   5     4678.35     5005.30    317.39 o 
  -8   6   5       94.51      289.48    161.71 o 
  -7   6   5     4580.28     5321.76    249.90 o 
  -6   6   5    44764.29    47659.53   1839.25 o 
  -5   6   5     2753.49     3045.58    147.31 o 
  -4   6   5    64942.52    68075.38   2768.52 o 
  -3   6   5    27129.92    27671.45    722.96 o 
  -2   6   5    14175.35    14283.93    241.54 o 
  -1   6   5     3185.12     3225.71    163.04 o 
   0   6   5   107789.72   106751.61   3258.64 o 
   1   6   5    23207.19    22460.71    831.32 o 
   2   6   5    22728.04    21634.77    859.83 o 
   3   6   5    13618.08    13489.52    394.85 o 
   4   6   5      648.12      876.80    149.06 o 
   5   6   5     2389.09     2572.49    133.95 o 
   6   6   5    14627.07    15196.67    502.78 o 
   7   6   5     4188.24     4112.95    193.09 o 
 -10   7   5     1081.99     1042.22    247.15 o 
  -9   7   5     4269.87     4813.88    414.33 o 
  -8   7   5      816.35      746.60    151.72 o 
  -7   7   5     4148.31     4936.95    185.82 o 
  -6   7   5    12676.95    13404.16    414.89 o 
  -5   7   5     2240.95     2542.72    155.04 o 
  -4   7   5     4421.96     4933.67    160.17 o 
  -3   7   5    45048.85    49170.78   1333.52 o 
  -2   7   5     9013.05     9379.41    190.23 o 
  -1   7   5     6934.00     7166.91    214.04 o 
   0   7   5    11391.14    11199.33    432.75 o 
   1   7   5      613.36      758.55    131.43 o 
   2   7   5     9202.97     9295.19    289.33 o 
   3   7   5    33636.50    34030.68   1305.76 o 
   4   7   5     8767.79     9000.18    275.40 o 
   5   7   5       23.72       44.71    122.78 o 
   6   7   5       14.67       91.48    105.13 o 
   7   7   5     1116.42      509.60    174.60 o 
  -9   8   5     5815.28     5414.98    676.52 o 
  -8   8   5    23748.39    26194.06   1309.18 o 
  -7   8   5     9094.20     9998.90    522.83 o 
  -6   8   5       28.79      199.95    143.94 o 
  -5   8   5      252.26      523.92    154.25 o 
  -4   8   5     7945.93     8759.76    266.73 o 
  -3   8   5     1345.19     1716.70    139.14 o 
  -2   8   5    55914.77    59562.80   1022.18 o 
  -1   8   5    31564.07    32714.73   1033.74 o 
   0   8   5      278.51      362.72    123.34 o 
   1   8   5       68.14      162.28    118.73 o 
   2   8   5    11249.50    11158.15    445.73 o 
   3   8   5       26.57       48.89    132.06 o 
   4   8   5    10085.07    10155.08    425.85 o 
   5   8   5    17012.14    17874.77    630.17 o 
   6   8   5     5741.21     5192.15    538.10 o 
   7   8   5     1634.79      980.11    237.50 o 
  -8   9   5      705.23      751.32    165.48 o 
  -7   9   5     2403.94     2517.79    318.60 o 
  -6   9   5     2332.11     2441.60    163.70 o 
  -5   9   5    48937.13    55534.03   1960.56 o 
  -4   9   5    25045.35    28408.77    868.59 o 
  -3   9   5     1939.05     2092.97    145.47 o 
  -2   9   5      532.02      740.92    130.32 o 
  -1   9   5    21078.33    22381.61    556.69 o 
   0   9   5       31.72      201.40    127.80 o 
   1   9   5    60919.64    61315.75   2088.81 o 
   2   9   5    29613.91    29845.33   1235.49 o 
   3   9   5     1568.63     1506.59    113.36 o 
   4   9   5     1212.01     1247.93    122.03 o 
   5   9   5     8090.18     8159.02    380.72 o 
   6   9   5       12.57       87.80    123.44 o 
  -8  10   5     6883.76     5644.26    645.47 o 
  -7  10   5     9423.76     9325.25    438.85 o 
  -6  10   5     6137.76     6489.87    299.02 o 
  -5  10   5      181.88      225.15    144.65 o 
  -4  10   5      708.18      813.41    145.42 o 
  -3  10   5     6689.12     7464.50    297.44 o 
  -2  10   5    10815.72    11847.41    475.51 o 
  -1  10   5    11448.33    12081.00    513.69 o 
   0  10   5    11064.18    11843.26    486.59 o 
   1  10   5     8053.37     8485.25    378.58 o 
   2  10   5     1296.36     1318.61    123.43 o 
   3  10   5     4497.94     4539.47    308.91 o 
   4  10   5     5164.02     4657.30    342.33 o 
   5  10   5     3087.29     2756.36    290.95 o 
  -7  11   5    11392.40     8076.11    526.00 o 
  -6  11   5     6785.92     6209.49    262.96 o 
  -5  11   5      294.43      242.46    159.85 o 
  -4  11   5     3351.19     3454.21    195.32 o 
  -3  11   5    61347.70    67996.21   3483.73 o 
  -2  11   5     8002.21     9431.04    179.14 o 
  -1  11   5    16761.21    19040.77    731.17 o 
   0  11   5    10952.42    12019.91    658.22 o 
   1  11   5     1305.90     1548.96    197.44 o 
   2  11   5      888.95      728.91    144.01 o 
   3  11   5    33819.48    33732.09   2011.21 o 
   4  11   5     8032.19     7357.20    657.38 o 
  -6  12   5     6821.69     5953.24   1142.21 o 
  -5  12   5     1484.24     1146.33    188.36 o 
  -4  12   5     4582.82     4835.57    474.57 o 
  -3  12   5     9193.83    10083.58    259.79 o 
  -2  12   5     1320.98     1887.05    295.34 o 
  -1  12   5     6179.85     6878.31    175.96 o 
   0  12   5    21404.79    23016.54    517.76 o 
   1  12   5     3425.13     3500.51    309.80 o 
   2  12   5      724.85      499.13    163.90 o 
   3  12   5     1154.81      850.88    153.13 o 
  -4  13   5     6860.27     5602.25    798.20 o 
  -3  13   5       59.03       24.96    187.59 o 
  -2  13   5       27.26      148.88    216.97 o 
  -1  13   5     6988.70     6941.93    968.65 o 
   0  13   5       20.48      112.89    182.06 o 
   1  13   5    13076.47    11105.91   1545.23 o 
 -11   0   6    42447.11    48515.15    702.36 o 
 -10   0   6      292.58      164.49    231.20 o 
  -9   0   6     2323.02     2887.38    246.53 o 
  -8   0   6    50774.97    56923.62   5211.01 o 
  -7   0   6      123.16      189.55    166.65 o 
  -6   0   6     1315.47     1526.50    195.16 o 
  -5   0   6   162930.80   159232.22   8883.30 o 
  -4   0   6      135.09      582.19    251.83 o 
  -3   0   6    16400.75    14181.09    350.06 o 
  -2   0   6    39143.28    36596.16    774.65 o 
  -1   0   6     1264.38     1576.75    299.22 o 
   0   0   6    14359.84    13944.28    435.38 o 
   1   0   6    58097.65    50593.95   1023.38 o 
   2   0   6     1713.01     2041.75    186.94 o 
   3   0   6   157507.02   153043.88   3195.12 o 
   4   0   6     2187.16     2355.14    169.92 o 
   5   0   6     2916.90     3132.43    150.43 o 
   6   0   6    11678.77    11598.57    361.33 o 
   7   0   6      613.89      550.76    194.14 o 
   8   0   6       18.45      -27.19    172.32 o 
 -11   1   6     8475.51     8592.32    487.11 o 
 -10   1   6     9018.91    10677.55    956.50 o 
  -9   1   6        4.33      222.08    147.97 o 
  -8   1   6    70620.95    78491.08   5368.79 o 
  -7   1   6     1206.41     1421.88    156.40 o 
  -6   1   6     5459.78     5650.18    161.55 o 
  -5   1   6    25271.98    23948.55    649.92 o 
  -4   1   6    11748.35    10203.15    211.29 o 
  -3   1   6     5990.87     5140.47    187.69 o 
  -2   1   6   147488.83   141633.53   2798.81 o 
  -1   1   6      479.68      627.85    165.06 o 
   0   1   6    68789.08    66325.48   1088.10 o 
   1   1   6    14170.75    12945.61    349.58 o 
   2   1   6     3431.45     3636.48    189.31 o 
   3   1   6    13319.22    13063.00    258.54 o 
   4   1   6    32267.32    31881.93    454.92 o 
   5   1   6      287.04      347.83    110.60 o 
   6   1   6    61633.20    63040.05    804.84 o 
   7   1   6      935.24      911.52    109.96 o 
   8   1   6      387.51      534.04    116.64 o 
 -11   2   6     2932.66     2349.03    430.58 o 
 -10   2   6    17765.08    20600.66   1343.12 o 
  -9   2   6    17188.45    20337.54    962.29 o 
  -8   2   6     1156.33     1218.63    140.27 o 
  -7   2   6    64421.42    67785.59   2205.66 o 
  -6   2   6    19316.30    19149.63    644.44 o 
  -5   2   6    23441.50    22788.50    743.09 o 
  -4   2   6    13157.88    11981.16    337.45 o 
  -3   2   6    83400.58    73558.06   1890.85 o 
  -2   2   6    20433.39    19084.61    356.90 o 
  -1   2   6     8445.31     7830.61    189.27 o 
   0   2   6    10755.08    10134.46    191.55 o 
   1   2   6    99263.66    93433.16   2951.76 o 
   2   2   6     2234.08     2197.68    131.93 o 
   3   2   6    27405.74    27365.52    719.07 o 
   4   2   6    11995.85    12160.18    313.37 o 
   5   2   6    25559.67    26241.02    579.66 o 
   6   2   6     1791.14     1858.79    108.87 o 
   7   2   6    50250.32    52038.68   1796.16 o 
   8   2   6     1962.43     1523.67    282.00 o 
 -11   3   6      183.01      197.87    170.41 o 
 -10   3   6    37866.95    42654.30   2081.27 o 
  -9   3   6    10574.96    12287.55    633.43 o 
  -8   3   6    13499.15    14458.45    517.07 o 
  -7   3   6    19476.54    20465.04    584.18 o 
  -6   3   6    49624.28    51194.18   1780.80 o 
  -5   3   6     2962.32     3101.67    155.77 o 
  -4   3   6    46949.28    44637.80   1913.73 o 
  -3   3   6    26624.78    23117.13    740.62 o 
  -2   3   6    84060.34    75250.45   2677.46 o 
  -1   3   6      953.13     1241.32    167.31 o 
   0   3   6    52452.42    49663.30   1632.67 o 
   1   3   6     9875.04     9716.35    534.03 o 
   2   3   6     5291.91     5420.99    288.83 o 
   3   3   6     6687.03     6729.28    181.04 o 
   4   3   6    89473.97    94925.20   2149.82 o 
   5   3   6     1614.39     1995.84    112.77 o 
   6   3   6     5367.06     5682.94    208.22 o 
   7   3   6     2428.25     2666.49    144.65 o 
   8   3   6    23525.39    20100.14   3309.96 o 
 -10   4   6      624.54      557.66    139.03 o 
  -9   4   6      329.51      410.34    129.51 o 
  -8   4   6    15459.99    17564.78    426.86 o 
  -7   4   6     7538.21     7994.66    214.96 o 
  -6   4   6     3074.92     3076.19    156.77 o 
  -5   4   6    86199.83    88293.67   2680.93 o 
  -4   4   6      565.81      692.72    151.76 o 
  -3   4   6    16947.61    16437.36    584.35 o 
  -2   4   6    12207.37    11837.67    555.71 o 
  -1   4   6     2579.84     2328.40    161.02 o 
   0   4   6    16954.07    15546.05    656.86 o 
   1   4   6    48895.93    50259.93   2484.56 o 
   2   4   6        1.95       69.57    133.60 o 
   3   4   6    58585.61    61902.25   1159.50 o 
   4   4   6     1060.41     1148.99    141.47 o 
   5   4   6      589.47      879.42    130.62 o 
   6   4   6     6482.23     6892.01    165.53 o 
   7   4   6     5369.11     5520.02    323.08 o 
 -10   5   6      598.28      557.14    152.22 o 
  -9   5   6     2342.69     2858.52    141.42 o 
  -8   5   6    73226.74    85574.07   2924.27 o 
  -7   5   6     3391.79     3822.39    155.66 o 
  -6   5   6     1465.46     1954.29    176.61 o 
  -5   5   6    37829.29    39675.09   1153.78 o 
  -4   5   6      556.67      703.28    134.11 o 
  -3   5   6     3697.03     3940.43    205.93 o 
  -2   5   6   106153.31   104115.55   4077.26 o 
  -1   5   6     1194.99     1159.96    139.37 o 
   0   5   6    42363.62    39597.48   1070.00 o 
   1   5   6     3635.47     3695.10    152.64 o 
   2   5   6     8591.37     8945.72    209.72 o 
   3   5   6    17096.03    17496.19    338.43 o 
   4   5   6     4266.10     4342.43    135.59 o 
   5   5   6      260.21      268.48    129.33 o 
   6   5   6    76122.27    79447.67   2522.95 o 
   7   5   6       78.08       93.47    116.07 o 
 -10   6   6      187.43      153.13    146.47 o 
  -9   6   6        6.99      180.41    138.57 o 
  -8   6   6    13085.85    15345.37    653.72 o 
  -7   6   6     7604.16     8239.56    338.83 o 
  -6   6   6     2734.93     3084.03    134.80 o 
  -5   6   6    47664.71    50700.43   1750.58 o 
  -4   6   6     1832.89     1991.02    130.86 o 
  -3   6   6    13184.39    14187.05    552.15 o 
  -2   6   6    11750.95    11980.43    524.58 o 
  -1   6   6     5318.75     5242.27    299.37 o 
   0   6   6     5635.02     5313.10    166.86 o 
   1   6   6    33624.75    32208.59   1091.19 o 
   2   6   6     2866.71     3076.48    161.48 o 
   3   6   6    42734.86    43357.90   1190.26 o 
   4   6   6     1546.36     1623.07    120.98 o 
   5   6   6       34.41       86.47    118.55 o 
   6   6   6     3784.95     3949.37    120.16 o 
   7   6   6     2973.59     2733.66    322.44 o 
  -9   7   6    14728.10    16862.24   2110.84 o 
  -8   7   6     1155.46     1421.24    143.19 o 
  -7   7   6     3260.01     3943.36    186.95 o 
  -6   7   6    20168.24    21831.32    837.83 o 
  -5   7   6     1166.84     1633.37    133.83 o 
  -4   7   6    37031.66    41522.19    968.82 o 
  -3   7   6    14198.70    15171.36    358.43 o 
  -2   7   6    20492.35    21459.29    653.52 o 
  -1   7   6     4190.70     4109.67    162.60 o 
   0   7   6    16896.65    16452.00    509.42 o 
   1   7   6     7054.33     6787.38    198.38 o 
   2   7   6       71.05      210.42    115.45 o 
   3   7   6     2194.97     2172.79    119.80 o 
   4   7   6    48437.24    50245.07   1625.67 o 
   5   7   6    10339.94    10598.14    223.97 o 
   6   7   6     1464.50     1394.74    187.36 o 
  -9   8   6     3840.31     4099.11    551.00 o 
  -8   8   6       54.71       85.31    145.10 o 
  -7   8   6    26977.62    31201.59   1406.90 o 
  -6   8   6    21968.07    24347.81    717.58 o 
  -5   8   6     7347.34     8304.45    171.44 o 
  -4   8   6      985.37     1101.79    147.19 o 
  -3   8   6    10766.18    12242.81    254.03 o 
  -2   8   6      367.39      516.33    113.92 o 
  -1   8   6     5450.69     5542.59    184.05 o 
   0   8   6    18725.98    18024.59    616.32 o 
   1   8   6    46390.14    45663.94   1043.57 o 
   2   8   6     5042.66     4984.22    198.31 o 
   3   8   6     2434.73     2352.09    130.80 o 
   4   8   6       25.65      190.03    121.75 o 
   5   8   6     9855.90    10033.10    324.99 o 
   6   8   6     2045.32     1496.23    114.42 o 
  -8   9   6    14644.33    14508.74   1802.60 o 
  -7   9   6     1501.51     1883.91    157.00 o 
  -6   9   6      161.38      411.96    150.17 o 
  -5   9   6     2684.81     3105.36    159.88 o 
  -4   9   6     1910.23     2398.34    153.98 o 
  -3   9   6    15061.51    16409.72    344.46 o 
  -2   9   6    24271.28    25908.94    368.45 o 
  -1   9   6     2241.60     2325.37    118.84 o 
   0   9   6     7166.54     7485.78    227.00 o 
   1   9   6      569.52      664.12    108.68 o 
   2   9   6     2262.47     2267.47    114.68 o 
   3   9   6    10972.98    10941.50    392.60 o 
   4   9   6     4182.60     4285.90    159.89 o 
   5   9   6     2273.97     1663.58    129.61 o 
  -7  10   6       50.97      122.06    162.07 o 
  -6  10   6      645.92      767.16    132.23 o 
  -5  10   6    33659.98    38267.13    802.55 o 
  -4  10   6    12088.15    13689.29    329.67 o 
  -3  10   6      928.85     1208.43    123.76 o 
  -2  10   6     2545.91     2527.30    123.85 o 
  -1  10   6     2989.54     3330.23    148.14 o 
   0  10   6     9674.54     9758.25    345.37 o 
   1  10   6     7948.59     8072.26    389.56 o 
   2  10   6     6659.40     6991.67    382.14 o 
   3  10   6    15506.41    15306.49    753.46 o 
   4  10   6     2412.25     2141.76    231.80 o 
  -7  11   6     3811.57     3447.74    287.59 o 
  -6  11   6       74.91      112.19    172.82 o 
  -5  11   6     5594.93     5683.25    195.47 o 
  -4  11   6     5613.10     5867.07    238.45 o 
  -3  11   6     5364.66     5910.29    290.37 o 
  -2  11   6     6431.08     6825.50    380.76 o 
  -1  11   6    16851.56    18110.38    438.55 o 
   0  11   6     4242.79     4199.93    299.88 o 
   1  11   6      356.75      470.08    129.97 o 
   2  11   6     2962.50     2933.54    250.51 o 
   3  11   6     2373.54     2118.25    403.83 o 
   4  11   6     2306.19     1401.25    228.65 o 
  -5  12   6       56.10       95.38    149.34 o 
  -4  12   6     5379.20     4734.51    353.07 o 
  -3  12   6     2569.14     2316.51    257.30 o 
  -2  12   6       41.85      151.34    146.22 o 
  -1  12   6     6129.67     6780.79    164.38 o 
   0  12   6     3069.63     2972.33    156.37 o 
   1  12   6     7714.99     7646.62    407.31 o 
   2  12   6    14931.76    13680.39    340.58 o 
  -3  13   6    17567.07    16382.59    273.02 o 
  -2  13   6     2240.16     2024.16    211.98 o 
  -1  13   6     5449.96     4271.10    486.71 o 
   0  13   6      167.59      107.65    146.69 o 
 -11   1   7      160.44      176.95    150.31 o 
 -10   1   7     2339.52     3061.22    285.22 o 
  -9   1   7       52.52       71.32    161.83 o 
  -8   1   7      549.15      871.87    145.34 o 
  -7   1   7       48.61      260.33    124.37 o 
  -6   1   7     3693.11     3305.35    130.87 o 
  -5   1   7      661.32      922.38    125.64 o 
  -4   1   7    14350.66    11879.20    289.93 o 
  -3   1   7      919.03     1215.01    145.39 o 
  -2   1   7    46180.82    41636.41    560.40 o 
  -1   1   7     3405.13     3217.93    146.69 o 
   0   1   7    37673.96    36739.23    730.98 o 
   1   1   7     9435.14     8706.94    207.41 o 
   2   1   7    32765.89    29977.62    646.81 o 
   3   1   7     2627.13     2589.83    121.31 o 
   4   1   7    20369.43    20444.56    366.73 o 
   5   1   7     5348.91     5452.61    160.12 o 
   6   1   7     6950.32     7013.71    181.41 o 
   7   1   7     1437.60     1408.19    116.19 o 
 -11   2   7      109.41      156.52    206.95 o 
 -10   2   7        7.00      146.08    147.63 o 
  -9   2   7      415.26      474.31    161.26 o 
  -8   2   7     1873.73     2273.88    145.87 o 
  -7   2   7       24.74      344.59    122.05 o 
  -6   2   7     1423.25     1393.75    137.29 o 
  -5   2   7     8643.08     7888.93    236.71 o 
  -4   2   7     1161.42     1316.47    146.45 o 
  -3   2   7    33119.83    29390.25   1009.32 o 
  -2   2   7     4519.00     4104.20    195.43 o 
  -1   2   7     5167.67     4818.90    172.02 o 
   0   2   7      343.84      644.82    137.22 o 
   1   2   7    47451.72    45508.78   1578.64 o 
   2   2   7     5074.69     5043.31    150.23 o 
   3   2   7    10682.57    10214.49    282.55 o 
   4   2   7     2040.68     2080.14    120.41 o 
   5   2   7     3875.94     4003.04    137.50 o 
   6   2   7       21.32      122.98    108.62 o 
   7   2   7     5339.62     4921.40    502.77 o 
 -10   3   7      750.52      586.30    163.01 o 
  -9   3   7      492.62      540.05    141.51 o 
  -8   3   7      132.64      321.63    135.37 o 
  -7   3   7      166.04      109.27    139.20 o 
  -6   3   7     2667.01     2651.34    146.29 o 
  -5   3   7     2045.40     2011.46    141.41 o 
  -4   3   7    31363.86    27439.02   1093.64 o 
  -3   3   7     4287.72     4055.19    155.47 o 
  -2   3   7     6829.38     6602.88    218.57 o 
  -1   3   7       77.29      281.80    145.30 o 
   0   3   7    30018.41    28750.59    930.80 o 
   1   3   7      115.56      259.23    158.74 o 
   2   3   7    33968.62    34801.61   1171.90 o 
   3   3   7    10394.49    10477.75    329.66 o 
   4   3   7     2283.55     2382.14    116.90 o 
   5   3   7       48.81       79.51    111.17 o 
   6   3   7     5638.76     5584.59    403.92 o 
   7   3   7      570.72      172.44    116.21 o 
 -10   4   7      316.54      196.54    153.62 o 
  -9   4   7     2954.98     3686.60    179.54 o 
  -8   4   7     1656.83     1926.27    144.37 o 
  -7   4   7    12909.95    13810.55    582.84 o 
  -6   4   7     7310.48     7208.53    283.51 o 
  -5   4   7     1025.63     1328.95    136.34 o 
  -4   4   7      332.51      266.11    162.08 o 
  -3   4   7    18647.53    16886.65    649.24 o 
  -2   4   7      133.09      304.23    124.03 o 
  -1   4   7    67315.32    68586.36   2811.60 o 
   0   4   7    22788.96    21173.61    952.84 o 
   1   4   7    15765.43    15966.57    800.34 o 
   2   4   7     1172.48     1280.46    119.94 o 
   3   4   7    23365.44    24784.50    551.95 o 
   4   4   7      503.53      537.80    106.96 o 
   5   4   7    21329.44    22325.58    377.37 o 
   6   4   7     9242.94     9391.71    217.68 o 
   7   4   7      124.63       -2.61    112.20 o 
 -10   5   7     2364.78     2451.65    517.89 o 
  -9   5   7     3595.47     3810.70    539.05 o 
  -8   5   7     1669.56     2097.14    171.85 o 
  -7   5   7      283.75      293.42    145.52 o 
  -6   5   7     1895.08     2172.39    157.11 o 
  -5   5   7     3748.87     3838.26    136.24 o 
  -4   5   7     8200.01     8230.77    182.89 o 
  -3   5   7    12640.30    12696.11    475.51 o 
  -2   5   7    12487.99    12403.48    661.77 o 
  -1   5   7     1947.13     1917.56    142.04 o 
   0   5   7      158.33      392.95    118.02 o 
   1   5   7     1417.96     1455.58    108.53 o 
   2   5   7     6897.00     7067.99    238.89 o 
   3   5   7     4763.29     5297.06    200.30 o 
   4   5   7    10901.17    11898.11    295.75 o 
   5   5   7     3235.06     3420.30    107.04 o 
   6   5   7     1368.49     1256.36    142.02 o 
 -10   6   7       57.42      181.50    306.09 o 
  -9   6   7     1573.54     1642.90    167.05 o 
  -8   6   7     3257.70     3755.81    239.42 o 
  -7   6   7     4934.66     5663.44    295.25 o 
  -6   6   7     6321.60     6887.51    234.09 o 
  -5   6   7    26644.42    28008.28   1003.49 o 
  -4   6   7     1046.84     1175.26    119.61 o 
  -3   6   7    26318.73    26280.45   1054.74 o 
  -2   6   7    12697.04    12746.19    597.59 o 
  -1   6   7     6542.38     6378.31    372.40 o 
   0   6   7     2694.23     2889.86    172.43 o 
   1   6   7    61990.34    61981.91   1941.02 o 
   2   6   7    12652.05    13026.10    453.54 o 
   3   6   7    18275.53    20015.08    686.54 o 
   4   6   7     9475.31     9668.44    288.20 o 
   5   6   7     1388.41     1429.43    123.20 o 
   6   6   7      489.06      240.64    110.84 o 
  -9   7   7     1193.89      719.51    246.97 o 
  -8   7   7     3052.98     3617.72    165.14 o 
  -7   7   7      377.37      483.55    173.95 o 
  -6   7   7     3234.30     3777.61    149.89 o 
  -5   7   7    11198.24    12030.32    361.09 o 
  -4   7   7     1891.61     2192.79    123.78 o 
  -3   7   7     4729.17     4838.57    181.89 o 
  -2   7   7    37836.97    39789.02   1466.99 o 
  -1   7   7     5021.50     5150.64    197.83 o 
   0   7   7     8059.85     7881.97    211.13 o 
   1   7   7     7484.53     7595.50    261.97 o 
   2   7   7       65.63      260.63    122.03 o 
   3   7   7     4575.32     4807.28    173.48 o 
   4   7   7    27961.83    30316.40   1241.19 o 
   5   7   7     4765.92     4713.28    184.62 o 
   6   7   7      205.30      111.51    109.80 o 
  -9   8   7     2664.20     2047.68    180.09 o 
  -8   8   7     8062.84     8679.72    532.92 o 
  -7   8   7    15458.35    17755.50    791.67 o 
  -6   8   7     5452.92     6005.91    192.90 o 
  -5   8   7       51.50      185.99    155.41 o 
  -4   8   7      811.98     1049.07    118.17 o 
  -3   8   7     1824.70     2006.32    129.37 o 
  -2   8   7     5037.24     5316.51    179.09 o 
  -1   8   7    56350.92    58411.74   2155.59 o 
   0   8   7    22287.17    22338.62    700.74 o 
   1   8   7      120.19      339.68    117.42 o 
   2   8   7      430.91      446.33    121.60 o 
   3   8   7    10853.01    11251.00    348.67 o 
   4   8   7      189.20      130.91    111.24 o 
   5   8   7    11921.61    11483.25    447.13 o 
  -8   9   7     1785.20     1412.86    302.24 o 
  -7   9   7      205.30       60.99    157.65 o 
  -6   9   7      548.05      571.58    157.93 o 
  -5   9   7     2334.76     2746.02    148.10 o 
  -4   9   7    38396.70    42982.88   1512.29 o 
  -3   9   7    14553.38    16082.28    393.51 o 
  -2   9   7      732.73     1032.89    116.62 o 
  -1   9   7      147.55      347.30    105.55 o 
   0   9   7    23189.46    24220.54    820.59 o 
   1   9   7      116.34      139.14    115.18 o 
   2   9   7    42786.14    45096.48   1518.28 o 
   3   9   7    16519.31    16538.54    677.09 o 
   4   9   7      218.86      232.74    121.14 o 
  -7  10   7     6600.05     5455.80    402.20 o 
  -6  10   7    11132.82    12011.19    641.69 o 
  -5  10   7     7177.89     7713.61    289.78 o 
  -4  10   7        0.84       -0.83    148.50 o 
  -3  10   7     2489.80     2648.45    132.72 o 
  -2  10   7     3027.07     3008.58    118.47 o 
  -1  10   7     6909.34     7468.38    231.33 o 
   0  10   7    10861.76    11239.70    484.82 o 
   1  10   7    12803.48    12747.16    528.08 o 
   2  10   7     2690.19     2785.74    281.46 o 
   3  10   7       52.92      192.48    109.66 o 
   4  10   7     2530.12     1712.00    658.50 o 
  -6  11   7     5691.35     4722.34    320.31 o 
  -5  11   7     5184.39     4656.28    390.94 o 
  -4  11   7      469.05      326.45    136.31 o 
  -3  11   7     5090.65     5482.45    279.25 o 
  -2  11   7    38450.87    41225.39   1831.76 o 
  -1  11   7     3861.50     3945.21    212.92 o 
   0  11   7    12961.79    13623.58    956.36 o 
   1  11   7     7260.09     6873.61    220.08 o 
   2  11   7      749.57      302.26    130.71 o 
  -4  12   7     1855.43      930.89    245.08 o 
  -3  12   7     2134.94     2119.03    166.33 o 
  -2  12   7     5679.06     5519.37    320.51 o 
  -1  12   7      635.04      628.50    140.34 o 
   0  12   7     2530.28     1773.03    268.43 o 
   1  12   7    14391.86    11184.57   1573.35 o 
 -10   0   8    31807.39    38634.70    394.58 o 
  -9   0   8       70.90      172.69    198.37 o 
  -8   0   8     9833.76    10095.04    639.64 o 
  -7   0   8    61359.98    60352.20   4122.98 o 
  -6   0   8     1311.02     1148.46    182.72 o 
  -5   0   8     5696.97     4548.93    197.96 o 
  -4   0   8   158818.38   142399.28   5400.52 o 
  -3   0   8      120.79      219.87    216.62 o 
  -2   0   8      263.00      541.07    174.62 o 
  -1   0   8    62031.52    65787.94   2078.86 o 
   0   0   8      135.67      257.31    150.34 o 
   1   0   8     5103.23     4863.84    388.76 o 
   2   0   8    56175.02    53885.36   1033.59 o 
   3   0   8      218.18      422.09    164.86 o 
   4   0   8    43859.24    44273.68    963.61 o 
   5   0   8     4880.57     4780.85    170.77 o 
   6   0   8     3001.30     2909.08    198.00 o 
 -10   1   8    12352.45    14448.03   1149.86 o 
  -9   1   8    10361.59    11682.33    583.93 o 
  -8   1   8      626.18      793.86    137.92 o 
  -7   1   8    53112.81    51265.85   2347.19 o 
  -6   1   8     4161.61     3950.70    177.09 o 
  -5   1   8     1101.46     1107.04    158.47 o 
  -4   1   8    39490.20    34114.59    661.03 o 
  -3   1   8    11212.56    10489.16    171.22 o 
  -2   1   8     3491.50     3471.10    145.62 o 
  -1   1   8   101008.02   106519.05   2421.75 o 
   0   1   8     1169.04     1280.95    119.05 o 
   1   1   8    24648.32    24370.22    645.32 o 
   2   1   8    16166.58    15892.34    350.84 o 
   3   1   8     1433.53     1703.05    110.21 o 
   4   1   8     9781.50     9920.12    148.91 o 
   5   1   8    22728.40    23450.07    480.57 o 
   6   1   8        5.40       86.73    115.22 o 
 -10   2   8     3051.76     3540.68    179.05 o 
  -9   2   8    28721.54    32942.05   2403.46 o 
  -8   2   8     9719.23    10935.29    622.50 o 
  -7   2   8     1494.89     1461.67    122.22 o 
  -6   2   8    68532.48    63613.36   2000.14 o 
  -5   2   8    24955.81    21827.24    369.71 o 
  -4   2   8     9124.57     8208.18    208.97 o 
  -3   2   8    28308.14    26650.92   1068.32 o 
  -2   2   8    53312.74    53308.40    915.89 o 
  -1   2   8    12357.86    12530.36    233.49 o 
   0   2   8    26552.58    25603.46    685.14 o 
   1   2   8    13497.56    13380.04    321.64 o 
   2   2   8    35128.29    34244.93    775.00 o 
   3   2   8       39.39       30.67    108.00 o 
   4   2   8    19015.14    18700.79    284.64 o 
   5   2   8    11642.53    11692.67    208.87 o 
   6   2   8     3445.87     3620.13    238.78 o 
 -10   3   8      483.10      394.73    138.98 o 
  -9   3   8    39380.36    45496.73   2123.38 o 
  -8   3   8    10755.16    11431.79    455.57 o 
  -7   3   8    10400.92    10893.10    363.77 o 
  -6   3   8    35247.84    33238.55    937.19 o 
  -5   3   8    30628.92    27219.88    491.77 o 
  -4   3   8     2006.34     2032.57    112.45 o 
  -3   3   8    59140.57    53531.04   1755.66 o 
  -2   3   8    27176.19    26279.96    948.30 o 
  -1   3   8    35010.05    35134.27    942.87 o 
   0   3   8     6794.26     6840.14    247.37 o 
   1   3   8    34821.55    35951.54   1020.01 o 
   2   3   8     9194.70     9602.32    311.26 o 
   3   3   8     1413.04     2017.64    187.17 o 
   4   3   8     6898.27     7021.91    199.21 o 
   5   3   8    42508.90    42476.84    422.95 o 
   6   3   8      783.84      672.94    107.76 o 
 -10   4   8    12561.32    12755.72   1353.98 o 
  -9   4   8     1936.87     2425.12    234.46 o 
  -8   4   8      489.87      428.32    146.82 o 
  -7   4   8    28743.33    30473.39   1027.66 o 
  -6   4   8     8566.34     8493.45    382.84 o 
  -5   4   8      974.16     1116.04    148.10 o 
  -4   4   8    57623.66    52949.33   2011.32 o 
  -3   4   8      812.66      859.57    112.57 o 
  -2   4   8     2281.75     2597.59    164.07 o 
  -1   4   8    21378.57    21522.79    868.82 o 
   0   4   8     2985.71     3088.04    117.80 o 
   1   4   8    11380.07    11210.83    405.24 o 
   2   4   8    41696.49    43630.62   1437.07 o 
   3   4   8      302.25      444.00    115.02 o 
   4   4   8    18610.39    19006.14    310.31 o 
   5   4   8     2348.86     2197.27    200.88 o 
   6   4   8       65.37      141.60    111.26 o 
 -10   5   8    20512.83    20219.76   1497.95 o 
  -9   5   8     1478.24     1920.96    164.16 o 
  -8   5   8     3473.81     4095.69    242.20 o 
  -7   5   8    63433.03    68310.09   2500.19 o 
  -6   5   8     2418.48     2731.86    127.80 o 
  -5   5   8     6503.38     6117.81    237.00 o 
  -4   5   8    49276.89    47048.16   1294.18 o 
  -3   5   8       78.69      305.37    107.16 o 
  -2   5   8       81.98      119.43    111.45 o 
  -1   5   8    88156.33    90159.39   3554.38 o 
   0   5   8      623.41      767.51     98.77 o 
   1   5   8     5609.41     6028.97    262.71 o 
   2   5   8    11846.13    12349.06    401.31 o 
   3   5   8     3897.96     4133.64    124.71 o 
   4   5   8    10222.41    10880.77    152.27 o 
   5   5   8     8170.39     8104.93    416.79 o 
   6   5   8      124.95      135.85    135.17 o 
  -9   6   8     1249.21      649.49    242.19 o 
  -8   6   8     1805.32     2227.77    158.90 o 
  -7   6   8    16739.21    17394.11    765.45 o 
  -6   6   8    11497.79    11214.81    410.49 o 
  -5   6   8     1210.05     1412.19    123.36 o 
  -4   6   8    41668.27    41899.00   1486.93 o 
  -3   6   8       54.75      111.78    106.14 o 
  -2   6   8     2704.44     3009.25    107.26 o 
  -1   6   8    20694.70    20459.84    958.36 o 
   0   6   8     5741.82     5632.93    281.58 o 
   1   6   8     5560.97     5324.52    161.97 o 
   2   6   8    26325.26    26558.94    781.72 o 
   3   6   8     1964.26     2142.07    110.30 o 
   4   6   8    14657.83    15578.57    474.79 o 
   5   6   8     2425.32     2206.31    227.58 o 
  -9   7   8    21265.55    17933.62   1451.56 o 
  -8   7   8    14167.64    15674.71    810.15 o 
  -7   7   8      184.59      189.46    159.23 o 
  -6   7   8    11922.41    12588.75    246.98 o 
  -5   7   8    13530.85    14413.37    437.96 o 
  -4   7   8     1264.45     1462.87    122.80 o 
  -3   7   8    46135.93    49013.45   1733.89 o 
  -2   7   8    22078.48    22843.13   1174.47 o 
  -1   7   8     5523.80     5834.93    257.01 o 
   0   7   8       14.57       29.91    104.62 o 
   1   7   8    15920.47    16227.01    439.55 o 
   2   7   8     4793.09     5068.72    155.52 o 
   3   7   8     2085.07     2310.16    127.07 o 
   4   7   8     3737.85     3952.91    130.93 o 
   5   7   8    16783.46    15497.01   1841.40 o 
  -8   8   8      943.39      490.12    188.99 o 
  -7   8   8       94.87      -17.43    160.88 o 
  -6   8   8    29969.88    32071.82    612.67 o 
  -5   8   8    23249.17    25708.23    858.23 o 
  -4   8   8     3026.28     3077.24    165.50 o 
  -3   8   8     5453.08     5962.35    162.31 o 
  -2   8   8     7432.82     8058.97    345.83 o 
  -1   8   8      367.90      498.86     90.58 o 
   0   8   8    13869.51    13930.15    420.24 o 
   1   8   8    16097.05    16337.46    521.71 o 
   2   8   8    16760.37    17135.69    381.38 o 
   3   8   8      666.07      463.67    117.93 o 
   4   8   8     2019.72     1803.44    187.08 o 
  -7   9   8     8511.61     7871.41   1329.02 o 
  -6   9   8      828.26      642.95    127.61 o 
  -5   9   8     2451.43     2727.66    136.54 o 
  -4   9   8    11332.47    12565.99    502.70 o 
  -3   9   8     3254.54     3628.27    108.05 o 
  -2   9   8     9692.17     9945.25    313.29 o 
  -1   9   8    23661.12    24904.24   1038.75 o 
   0   9   8     2198.50     2184.53    119.17 o 
   1   9   8      456.66      381.98    107.22 o 
   2   9   8      115.19       58.51    102.93 o 
   3   9   8     1071.35      884.14    129.43 o 
  -6  10   8       77.04      128.32    144.40 o 
  -5  10   8      231.45      166.50    126.28 o 
  -4  10   8    25893.52    28575.00    963.34 o 
  -3  10   8    10020.91    10708.08    384.97 o 
  -2  10   8     5745.13     6520.50    253.32 o 
  -1  10   8     6859.15     7173.30    286.25 o 
   0  10   8     1147.96     1007.02    148.35 o 
   1  10   8     4870.15     4735.16    291.96 o 
   2  10   8     9937.92     9261.45    807.28 o 
  -5  11   8     1587.05      997.08    131.15 o 
  -4  11   8     6043.85     5648.35    293.18 o 
  -3  11   8     5343.26     4748.71    279.88 o 
  -2  11   8     3068.99     2900.39    333.18 o 
  -1  11   8     4359.95     4230.44    282.62 o 
   0  11   8     8236.31     8206.73    446.26 o 
   1  11   8      202.05      151.01    115.80 o 
  -2  12   8     2085.34     1841.49    186.10 o 
 -10   1   9      658.51      495.34    156.76 o 
  -9   1   9     5639.83     6554.24    375.41 o 
  -8   1   9       42.98      244.21    124.99 o 
  -7   1   9      969.23     1119.96    123.75 o 
  -6   1   9       34.80      281.90    112.72 o 
  -5   1   9     1058.71      856.90    104.41 o 
  -4   1   9      185.44      349.66    115.01 o 
  -3   1   9     1854.19     1978.36    126.08 o 
  -2   1   9       69.60      253.69    122.51 o 
  -1   1   9    29683.14    30669.44    542.10 o 
   0   1   9     1059.30     1220.88    109.19 o 
   1   1   9    20481.37    20970.36    625.49 o 
   2   1   9     1541.14     1603.89    117.49 o 
   3   1   9    22458.30    22304.15    457.88 o 
   4   1   9      925.41      888.84    119.82 o 
   5   1   9    19150.49    18388.73    272.89 o 
   6   1   9     1838.94      794.79    272.25 o 
 -10   2   9     1070.27      903.64    147.25 o 
  -9   2   9        3.04        7.19    131.52 o 
  -8   2   9      194.56      499.66    146.39 o 
  -7   2   9     1249.68     1214.68    132.78 o 
  -6   2   9     2640.78     2432.27    126.79 o 
  -5   2   9      656.85      698.79    104.92 o 
  -4   2   9     1737.42     1713.01    108.15 o 
  -3   2   9       67.77      263.05    119.93 o 
  -2   2   9     4081.84     4577.18    180.77 o 
  -1   2   9     2600.10     2728.68    112.05 o 
   0   2   9     2087.43     2019.73    123.62 o 
   1   2   9      558.95      662.42    110.33 o 
   2   2   9     9394.74     9799.03    206.92 o 
   3   2   9     1985.83     2047.86    109.26 o 
   4   2   9     7867.43     7838.32    152.34 o 
   5   2   9     1268.65      949.47    113.25 o 
 -10   3   9     1038.29      561.56    158.03 o 
  -9   3   9       26.06       25.75    137.87 o 
  -8   3   9      870.71      814.28    161.14 o 
  -7   3   9     1890.31     2008.63    123.30 o 
  -6   3   9      163.44      234.56    110.42 o 
  -5   3   9      170.32      319.60     98.99 o 
  -4   3   9     2636.46     2315.15    112.19 o 
  -3   3   9    11352.51    10535.04    321.44 o 
  -2   3   9     2209.04     2601.67    111.40 o 
  -1   3   9      331.03      344.70    102.86 o 
   0   3   9      165.06      260.25    123.24 o 
   1   3   9    10135.80    10657.70    291.72 o 
   2   3   9       18.43       54.01    112.78 o 
   3   3   9    15506.50    15707.29    330.43 o 
   4   3   9     4174.39     4308.89    113.91 o 
   5   3   9      852.41      682.94    143.60 o 
  -9   4   9      347.74      224.41    174.83 o 
  -8   4   9     9309.36     9800.32    376.66 o 
  -7   4   9     1610.27     1634.59    129.39 o 
  -6   4   9     3799.96     3641.86    119.57 o 
  -5   4   9     4543.86     4328.89    111.50 o 
  -4   4   9      366.61      458.43    104.83 o 
  -3   4   9       26.57      171.43    110.29 o 
  -2   4   9     3600.31     3959.78    182.96 o 
  -1   4   9      930.63     1000.11    113.05 o 
   0   4   9    41675.08    42386.14   1481.73 o 
   1   4   9     9367.54    10004.85    264.55 o 
   2   4   9     5096.17     5714.43    127.75 o 
   3   4   9       47.46      175.19    107.10 o 
   4   4   9    17822.85    18450.83    522.00 o 
   5   4   9      230.88       38.22    123.06 o 
  -9   5   9     3757.21     3750.21    586.15 o 
  -8   5   9     3290.64     3543.76    149.05 o 
  -7   5   9     1054.76     1079.98    118.29 o 
  -6   5   9      633.08      697.54    103.41 o 
  -5   5   9      116.21      144.47     98.01 o 
  -4   5   9     1966.83     1949.47     93.28 o 
  -3   5   9     4928.73     4957.24    282.76 o 
  -2   5   9     8707.95     9137.57    616.01 o 
  -1   5   9     2478.73     2858.83     98.45 o 
   0   5   9       76.15      272.88    106.09 o 
   1   5   9       84.17      194.77    116.96 o 
   2   5   9     1271.42     1327.07    114.37 o 
   3   5   9     5007.06     5422.49    238.48 o 
   4   5   9     4049.13     4073.47    232.74 o 
   5   5   9     3735.99     2711.25    333.83 o 
  -9   6   9       20.99       60.66    133.46 o 
  -8   6   9      102.53        7.69    125.82 o 
  -7   6   9     4234.52     4076.78    229.56 o 
  -6   6   9     9927.12    10120.62    303.03 o 
  -5   6   9     7702.39     7516.10    245.38 o 
  -4   6   9    11987.67    11801.40    452.80 o 
  -3   6   9      548.57      581.84     99.92 o 
  -2   6   9    18712.96    18831.27    968.86 o 
  -1   6   9     4288.84     4377.31    164.82 o 
   0   6   9     1306.72     1435.05    106.11 o 
   1   6   9     3652.22     3916.02    130.92 o 
   2   6   9    52342.71    54062.28   1624.83 o 
   3   6   9     4952.41     5258.56    192.49 o 
   4   6   9    12578.96    12420.97    395.97 o 
  -8   7   9      895.02      397.45    162.09 o 
  -7   7   9      267.51      196.48    148.80 o 
  -6   7   9      327.38      299.27    128.39 o 
  -5   7   9      808.71      928.07    131.82 o 
  -4   7   9     9313.36     9439.85    392.73 o 
  -3   7   9     6457.85     6522.55    250.52 o 
  -2   7   9     3763.69     4117.42    150.04 o 
  -1   7   9    16723.98    17756.37    714.67 o 
   0   7   9     2935.44     3125.47    163.63 o 
   1   7   9     2176.04     2528.38    123.63 o 
   2   7   9     4254.88     4150.08    117.01 o 
   3   7   9      118.23      158.40    118.65 o 
   4   7   9     2165.31     1254.52    297.79 o 
  -8   8   9     5613.21     4311.69    296.21 o 
  -7   8   9     6690.63     6253.37    986.67 o 
  -6   8   9     7971.73     7927.23    214.78 o 
  -5   8   9     3813.59     4026.12    199.47 o 
  -4   8   9     1533.70     1753.75    130.79 o 
  -3   8   9      976.12     1144.97     98.20 o 
  -2   8   9      356.88      491.39     99.07 o 
  -1   8   9     5406.96     5843.02    211.41 o 
   0   8   9    26479.67    28530.55   1103.34 o 
   1   8   9     9394.86     9750.91    387.68 o 
   2   8   9      108.44       84.24    103.45 o 
   3   8   9      557.26      194.97    114.66 o 
  -7   9   9     4518.67     3120.22    523.91 o 
  -6   9   9       70.57       21.15    132.67 o 
  -5   9   9     1323.87     1502.59    116.37 o 
  -4   9   9     3548.92     3590.96    185.65 o 
  -3   9   9    20971.95    21748.63    874.83 o 
  -2   9   9    10009.21    10715.84    486.49 o 
  -1   9   9      372.83      375.01    102.17 o 
   0   9   9      135.42      189.70     99.41 o 
   1   9   9    10867.02    10751.00    937.21 o 
   2   9   9      170.35      141.45    111.32 o 
  -5  10   9     8650.38     8092.76    334.89 o 
  -4  10   9     3913.44     3554.89    267.78 o 
  -3  10   9      315.32      228.62    107.43 o 
  -2  10   9      685.82      463.90    117.88 o 
  -1  10   9     1541.80     1375.13    240.72 o 
   0  10   9     6929.18     6575.71    413.13 o 
   1  10   9     9015.70     7366.32    648.83 o 
  -3  11   9      871.16      597.81    132.70 o 
  -2  11   9     5169.30     3841.94    660.47 o 
  -1  11   9    20765.58    17789.32    394.39 o 
  -9   0  10    14394.14    14441.78   1713.99 o 
  -8   0  10      991.30      748.48    209.61 o 
  -7   0  10     8741.56     7834.09    616.96 o 
  -6   0  10    71174.46    61700.48   2519.96 o 
  -5   0  10     3030.97     2707.77    138.13 o 
  -4   0  10     9624.85     8943.62    478.00 o 
  -3   0  10    86389.45    88181.09   2208.14 o 
  -2   0  10      999.47     1106.67    146.68 o 
  -1   0  10     3017.15     3388.75    165.63 o 
   0   0  10    62780.65    65686.18   2706.71 o 
   1   0  10       82.93      171.30    125.31 o 
   2   0  10      312.34      485.06    145.86 o 
   3   0  10    43031.65    44310.73   1208.34 o 
   4   0  10      112.46       50.64    171.95 o 
 -10   1  10     1581.50     1218.00    290.07 o 
  -9   1  10     9828.72     9147.50    643.79 o 
  -8   1  10    11058.44    10211.83    624.85 o 
  -7   1  10     1230.04      946.51    107.60 o 
  -6   1  10    38813.06    33695.11    725.49 o 
  -5   1  10    10619.14     9291.31    168.19 o 
  -4   1  10       36.71      -81.49    123.75 o 
  -3   1  10    34041.80    34069.54    657.13 o 
  -2   1  10     6566.62     7280.30    223.51 o 
  -1   1  10     1043.99     1242.49     99.99 o 
   0   1  10    53467.77    56085.22   1431.73 o 
   1   1  10     2813.55     2895.14    109.59 o 
   2   1  10     5932.71     6233.64    142.79 o 
   3   1  10    16408.11    16632.08    283.38 o 
   4   1  10     1669.76     1419.56    264.69 o 
   5   1  10     4902.70     3739.80    263.01 o 
  -9   2  10     2826.47     2950.33    645.09 o 
  -8   2  10    31754.81    28325.42   2253.92 o 
  -7   2  10     2383.21     2272.96    122.62 o 
  -6   2  10     1908.60     1840.13    106.72 o 
  -5   2  10    54594.07    49574.59   1457.11 o 
  -4   2  10    18423.13    17267.35    557.01 o 
  -3   2  10     4582.70     4900.55    165.23 o 
  -2   2  10    37133.82    41404.70    883.63 o 
  -1   2  10    26943.45    29743.46    556.67 o 
   0   2  10     7028.29     7582.42    185.78 o 
   1   2  10    27530.00    28651.76    411.26 o 
   2   2  10    12970.62    13608.10    306.24 o 
   3   2  10    10669.15    10844.58    325.22 o 
   4   2  10     1675.76     1156.33    227.53 o 
  -9   3  10     2255.60     1926.58    422.98 o 
  -8   3  10    25314.49    23263.37    768.75 o 
  -7   3  10     5362.74     5158.05    138.89 o 
  -6   3  10     2714.83     2713.71    137.30 o 
  -5   3  10    38905.34    35902.59    983.92 o 
  -4   3  10    10769.39    10283.94    290.57 o 
  -3   3  10     2153.16     2280.06    116.64 o 
  -2   3  10    55083.37    60581.84   1664.02 o 
  -1   3  10    20481.12    22359.54    412.03 o 
   0   3  10    11413.44    12082.71    331.88 o 
   1   3  10    13187.50    13867.85    423.91 o 
   2   3  10    20540.30    22368.98    611.80 o 
   3   3  10     5846.90     5873.36    209.70 o 
   4   3  10     5316.80     5139.18    290.48 o 
  -9   4  10     8818.04     8354.56    428.43 o 
  -8   4  10     4914.54     4658.97    158.88 o 
  -7   4  10     1534.08     1533.70    109.74 o 
  -6   4  10    22780.64    21446.54    407.79 o 
  -5   4  10     8806.54     8047.62    293.09 o 
  -4   4  10        8.78       41.81    100.07 o 
  -3   4  10    38283.15    39559.60   1809.57 o 
  -2   4  10     3661.54     3955.96    205.03 o 
  -1   4  10       21.75      161.47    104.59 o 
   0   4  10    25056.04    27335.04    534.89 o 
   1   4  10     2399.04     2569.31    123.79 o 
   2   4  10     5739.29     5965.11    130.73 o 
   3   4  10    26036.52    27346.52    572.13 o 
   4   4  10      310.72      222.73    114.91 o 
  -9   5  10    20460.61    15688.29    201.41 o 
  -8   5  10     3148.53     2767.09    203.26 o 
  -7   5  10     6241.72     6175.28    176.69 o 
  -6   5  10    34711.68    33566.47    539.46 o 
  -5   5  10     1065.45     1075.56    110.60 o 
  -4   5  10     8426.02     8334.80    272.98 o 
  -3   5  10    58891.54    61286.61   3460.49 o 
  -2   5  10      112.33      319.63     97.74 o 
  -1   5  10     1021.00     1223.17     99.87 o 
   0   5  10    59203.37    63807.76   2430.97 o 
   1   5  10     1291.41     1531.54    105.60 o 
   2   5  10       24.60       96.52    103.00 o 
   3   5  10    14790.24    14672.08    733.99 o 
   4   5  10      434.55      454.21    157.69 o 
  -8   6  10     4378.83     3224.33    505.67 o 
  -7   6  10     3445.34     3321.61    260.99 o 
  -6   6  10    15714.90    15399.87    357.18 o 
  -5   6  10     8590.61     8347.30    325.29 o 
  -4   6  10      805.38      877.09    103.08 o 
  -3   6  10    20289.08    21674.44   1135.94 o 
  -2   6  10      584.61      837.56     96.40 o 
  -1   6  10       14.04      118.13    107.22 o 
   0   6  10    18191.59    18441.71    606.12 o 
   1   6  10     6654.91     6405.78    209.45 o 
   2   6  10     3310.82     3590.11    132.56 o 
   3   6  10    14452.39    12142.46   1213.35 o 
  -7   7  10     9080.90     7765.14    632.06 o 
  -6   7  10      503.28      510.10    114.60 o 
  -5   7  10    20440.39    20847.07    975.26 o 
  -4   7  10     5903.96     6125.69    346.89 o 
  -3   7  10      779.16      766.34    111.58 o 
  -2   7  10    32593.36    34817.97   1664.66 o 
  -1   7  10    19572.84    20288.72    942.78 o 
   0   7  10     1102.96      849.80    157.09 o 
   1   7  10     2195.56     2299.50    106.63 o 
   2   7  10     8179.40     7820.91    864.24 o 
  -7   8  10       31.08       16.12    143.04 o 
  -6   8  10     1175.14     1003.14    108.89 o 
  -5   8  10    25842.88    26203.46   2185.10 o 
  -4   8  10    18026.23    18494.07   1004.33 o 
  -3   8  10      468.90      371.63     95.80 o 
  -2   8  10     6904.63     7463.30    379.13 o 
  -1   8  10     4057.46     4483.00    254.85 o 
   0   8  10      273.52      250.37     91.24 o 
   1   8  10    14992.02    14611.18    681.29 o 
   2   8  10    12094.77     9368.83   1739.40 o 
  -5   9  10       93.24      186.87    109.83 o 
  -4   9  10     4937.59     4592.70    241.80 o 
  -3   9  10    11958.81    11648.09    884.92 o 
  -2   9  10     3611.80     2938.76    247.36 o 
  -1   9  10     3364.37     3231.89    275.46 o 
   0   9  10    13103.77    11991.82    542.59 o 
   1   9  10      357.81       93.51    218.72 o 
  -4  10  10      289.53      398.40    345.58 o 
  -3  10  10    18792.79    14745.89   1196.31 o 
  -2  10  10     6091.02     4871.00    384.76 o 
  -1  10  10     8033.78     8278.66    339.42 o 
  -9   1  11     1476.50      984.97    140.27 o 
  -8   1  11    10366.70     9684.34    506.79 o 
  -7   1  11       18.14       62.31    108.49 o 
  -6   1  11     5150.44     4688.85    116.22 o 
  -5   1  11       42.94      162.46    105.99 o 
  -4   1  11     1438.10     1464.68    111.90 o 
  -3   1  11      150.89      274.38    101.07 o 
  -2   1  11      139.43      323.97    104.00 o 
  -1   1  11      444.58      665.64     95.11 o 
   0   1  11     2773.65     3043.21    103.05 o 
   1   1  11       44.12      161.33    107.87 o 
   2   1  11     7933.79     8256.41    126.83 o 
   3   1  11      201.33      169.82     98.32 o 
  -9   2  11     1473.67      939.11    175.48 o 
  -8   2  11      188.46      171.53    112.21 o 
  -7   2  11      543.47      481.61    103.27 o 
  -6   2  11     1185.40     1144.16     98.56 o 
  -5   2  11     4855.10     4720.55    131.21 o 
  -4   2  11      249.16      355.47    107.03 o 
  -3   2  11     1004.68     1134.41    108.47 o 
  -2   2  11      159.49      290.56    110.56 o 
  -1   2  11      899.41     1230.40    104.84 o 
   0   2  11      832.93      978.08    102.53 o 
   1   2  11     1034.89     1022.42    115.52 o 
   2   2  11      216.67      292.15     95.30 o 
   3   2  11     6843.09     6486.00    575.26 o 
  -8   3  11      198.15      256.95    103.60 o 
  -7   3  11      996.66      995.98    112.68 o 
  -6   3  11     3355.57     3214.25    121.39 o 
  -5   3  11        1.67       41.90    107.13 o 
  -4   3  11     1029.42     1155.48    106.50 o 
  -3   3  11     2366.32     2483.65    115.93 o 
  -2   3  11     3335.08     3687.11    141.62 o 
  -1   3  11     1330.38     1456.16    102.31 o 
   0   3  11      196.78      240.99    103.85 o 
   1   3  11      343.86      203.46    110.46 o 
   2   3  11     3264.07     3141.86    230.64 o 
   3   3  11      201.67      185.12    111.22 o 
  -8   4  11     1026.68      777.45    111.54 o 
  -7   4  11    13728.81    12843.14    211.84 o 
  -6   4  11      820.27      627.38    105.82 o 
  -5   4  11       59.20      169.13    109.58 o 
  -4   4  11     4026.68     4017.09    161.98 o 
  -3   4  11     3251.47     3771.77    195.82 o 
  -2   4  11       52.10      186.06    106.63 o 
  -1   4  11       38.65      204.97     93.69 o 
   0   4  11     1080.54     1132.88    107.93 o 
   1   4  11    16058.79    17270.35   1684.59 o 
   2   4  11     3671.44     3518.07    254.68 o 
   3   4  11     1012.06      564.72    234.99 o 
  -8   5  11     3208.07     2226.47    324.47 o 
  -7   5  11     2351.81     2013.01    113.07 o 
  -6   5  11      447.23      322.85     92.60 o 
  -5   5  11      247.77       69.68    105.81 o 
  -4   5  11      541.57      725.44    108.01 o 
  -3   5  11     1323.95     1515.69    129.07 o 
  -2   5  11     4857.14     4964.94    257.55 o 
  -1   5  11     5293.56     5817.55    202.25 o 
   0   5  11     4081.09     4259.38    159.56 o 
   1   5  11       18.68      -60.37    101.48 o 
   2   5  11       45.47      -76.65     93.99 o 
  -7   6  11      618.63      351.35    105.19 o 
  -6   6  11     4731.32     4190.84    140.24 o 
  -5   6  11    17874.78    17846.98    731.25 o 
  -4   6  11     4908.56     4859.66    206.15 o 
  -3   6  11     1067.55      993.90    132.46 o 
  -2   6  11       40.12      110.54     92.24 o 
  -1   6  11     3363.74     3557.12    147.25 o 
   0   6  11     2090.64     2075.63    163.16 o 
   1   6  11      463.99      261.43    113.90 o 
   2   6  11     4342.15     3408.74    363.71 o 
  -6   7  11       32.49       85.09    111.48 o 
  -5   7  11      525.82      412.04     90.84 o 
  -4   7  11      392.34      349.15     89.56 o 
  -3   7  11     5616.39     5789.63    555.90 o 
  -2   7  11     5740.54     5853.35    345.93 o 
  -1   7  11     2262.93     2268.76    157.66 o 
   0   7  11     7994.69     7296.72    845.12 o 
   1   7  11     1203.57      751.35    162.32 o 
  -5   8  11     4129.40     2873.24    360.46 o 
  -4   8  11     2317.09     2116.22    311.36 o 
  -3   8  11     4632.66     4151.96    278.26 o 
  -2   8  11     1086.26      910.54     86.67 o 
  -1   8  11        6.96        6.93     89.30 o 
   0   8  11     4544.49     3876.34    804.05 o 
  -8   0  12     8157.35     6732.14    667.51 o 
  -7   0  12     6446.29     4901.91    855.85 o 
  -6   0  12     3783.32     3345.79    262.72 o 
  -5   0  12    41857.41    39504.69   1300.12 o 
  -4   0  12     1752.57     2156.02    146.39 o 
  -3   0  12     8631.84     9487.06    216.51 o 
  -2   0  12    37655.78    44237.17   2350.24 o 
  -1   0  12      163.40      240.05    161.75 o 
   0   0  12     5856.26     6380.03    315.17 o 
   1   0  12    49471.30    51680.51   1697.34 o 
   2   0  12       40.37      267.41    150.74 o 
  -8   1  12     9216.75     7198.16    761.52 o 
  -7   1  12     8986.33     7912.68    458.37 o 
  -6   1  12     2389.71     2375.11    138.12 o 
  -5   1  12    15488.75    14982.36    408.97 o 
  -4   1  12     9815.38     9972.73    170.06 o 
  -3   1  12      350.94      312.48    112.34 o 
  -2   1  12    25845.31    29779.51    669.82 o 
  -1   1  12     6403.90     6968.00    120.73 o 
   0   1  12       49.05      140.59     92.48 o 
   1   1  12    25050.06    24896.32    969.31 o 
   2   1  12     3066.36     2119.72    449.17 o 
  -8   2  12     1895.42      798.74    218.97 o 
  -7   2  12    26586.41    22912.47    970.97 o 
  -6   2  12        2.07      208.59    107.72 o 
  -5   2  12     2240.18     2156.24    140.74 o 
  -4   2  12    32408.55    32630.36   1118.48 o 
  -3   2  12     8866.04    10402.32    387.87 o 
  -2   2  12     2305.88     2826.14    170.16 o 
  -1   2  12    35137.75    39616.61    763.63 o 
   0   2  12     9664.32    10321.46    214.60 o 
   1   2  12     3463.34     3577.34    397.21 o 
   2   2  12    20234.59    18640.38    362.55 o 
  -7   3  12    13419.57    11224.15    457.99 o 
  -6   3  12      830.99      701.52    104.65 o 
  -5   3  12     2105.29     1920.86    146.41 o 
  -4   3  12    43106.21    44963.36   2032.61 o 
  -3   3  12     3606.79     4052.58    149.11 o 
  -2   3  12     2160.48     2314.79    211.51 o 
  -1   3  12    25249.65    29138.56    694.48 o 
   0   3  12    14770.56    16192.57    326.48 o 
   1   3  12     2304.76     1943.21    292.40 o 
  -7   4  12     5592.62     3893.84    398.36 o 
  -6   4  12     2497.75     2123.14    142.06 o 
  -5   4  12    20902.89    20611.66    704.78 o 
  -4   4  12    11140.06    11585.68    509.04 o 
  -3   4  12      749.12     1073.67    133.35 o 
  -2   4  12    17393.23    18916.57    503.80 o 
  -1   4  12     2149.96     2296.16    185.69 o 
   0   4  12      127.35      133.19     92.85 o 
   1   4  12    20119.17    19506.04   2415.74 o 
  -6   5  12     4581.00     3139.79    528.76 o 
  -5   5  12    14001.97    12598.84    964.87 o 
  -4   5  12      308.59      283.49    105.49 o 
  -3   5  12     7472.54     7635.92    464.76 o 
  -2   5  12    42576.00    45014.84   2017.46 o 
  -1   5  12      222.13      299.28     93.62 o 
   0   5  12     1771.44     1402.46    272.23 o 
  -6   6  12     2740.24     1300.43    547.20 o 
  -5   6  12    11971.95     9784.06   1075.60 o 
  -4   6  12     4235.22     3833.27    410.13 o 
  -3   6  12       98.83       72.96     96.56 o 
  -2   6  12     8173.31     8606.13    443.21 o 
  -1   6  12     1867.27     1438.28    218.22 o 
   0   6  12      798.24      405.68    240.15 o 
  -4   7  12    15690.82    13558.60   1202.45 o 
  -3   7  12      412.17       89.31     84.65 o 
  -2   7  12      392.71      404.43     90.70 o 
  -6   1  13      465.52      233.96     97.69 o 
  -5   1  13     7203.79     6689.81    620.75 o 
  -4   1  13      220.48      267.47     95.78 o 
  -3   1  13     3789.89     4132.91    207.20 o 
  -2   1  13      417.79      243.82    110.28 o 
  -1   1  13     1630.02     1840.72    166.42 o 
   0   1  13      137.01      224.29     95.33 o 
  -6   2  13     1221.03      699.39    155.71 o 
  -5   2  13     1511.14     1396.17    226.10 o 
  -4   2  13     5465.79     5192.36    371.01 o 
  -3   2  13      135.77      202.39     95.65 o 
  -2   2  13      174.28      205.70    101.36 o 
  -1   2  13      172.91      159.44     93.97 o 
   0   2  13       27.93       22.84    126.35 o 
  -6   3  13     1491.93     1231.48    160.33 o 
  -5   3  13     3904.49     3225.07    470.49 o 
  -4   3  13      124.92       66.74     93.86 o 
  -3   3  13     3247.48     3040.46    442.10 o 
  -2   3  13      895.33      461.68    164.46 o 
  -1   3  13      221.07      129.69     94.82 o 
  -5   4  13      374.87      229.92     89.09 o 
  -4   4  13      438.45      362.31    100.08 o 
  -3   4  13     3373.80     2571.49    553.00 o 
  -2   4  13     6462.61     6073.12    658.43 o 
  -1   4  13       24.64      146.16    235.05 o 
  -3   5  13      414.65      144.72    231.77 o 
                                                 
